# Supplementary material for: Singlet-Oxygen-Mediated Regulation of Photosynthesis-Specific Genes: A Role for Reactive Electrophiles in Signal Transduction
Source: Int J Mol Sci. 2024 Aug 2;25(15):8458. doi: 10.3390/ijms25158458 (PMC11313482; doi:10.3390/ijms25158458)
Supplement: Supplementary file 1 [file ijms-25-08458-s001.zip]

Archive with 1 entries (1 files):
- ijms-3083019-supplementary.xlsx
