# Supplementary material for: Singlet-Oxygen-Mediated Regulation of Photosynthesis-Specific Genes: A Role for Reactive Electrophiles in Signal Transduction
Source: Int J Mol Sci. 2024 Aug 2;25(15):8458. doi: 10.3390/ijms25158458 (PMC11313482; doi:10.3390/ijms25158458)
Supplement: Supplementary file 1 [file ijms-25-08458-s001.zip › ijms-3083019-supplementary.xlsx]

## Sheet: Table S1
Table S1. The influence of high light and exogenous ROS / RES treatments on GreenCut2 gene expression. Transcripts per kilobase million (TPM) of liquid control low light cells are represented by green horizontal bars. Fold-change after log2 transformation are indicated by colour (red = upregulated; blue down-regulated) for each treatment. Significance according t test P<0.05, FDR P<0.05 and FDR P…
Treatment:	Low Light	High light				Acrolein				Hydroxynonenal				Rose Bengal				β-cyclocitral				H2O2
JGI v5.5 ID	TPM	Fold change (Log2)	t test P<0,05	FDR P<0.05	FDR P<0.01	Fold change (Log2)	t test P<0,05	FDR P<0.05	FDR P<0.01	Fold change (Log2)	t test P<0,05	FDR P<0.05	FDR P<0.01	Fold change (Log2)	t test P<0,05	FDR P<0.05	FDR P<0.01	Fold change (Log2)	t test P<0,05	FDR P<0.05	FDR P<0.01		Gene Name	Description
Cre01.g016750	0.0662404	10.5409	*	**	***	4.51375	*	**	***	1.34521				3.89125	*	**	***	0.476288				-	-	K03542 - photosystem II 22kDa protein (psbS) (1 of 2)
Cre01.g016600	0.557963	6.52359	*	**	***	3.21677	*	**	***	0.736117				1.02383				-0.899866				-	PSBS1	Chloroplast Photosystem II-associated 22 kDa protein
Cre09.g394325	27.7556	4.27048	*	**	***	2.97955	*	**	***	0.478293				3.00613	*	**	***	-0.544778				-	ELI3	Early light-inducible protein
Cre12.g510400	10.3625	4.19681	*	**	***	6.01471	*	**	***	1.15083				-0.0979982				-0.204496				-	RBD4	Putative rubredoxin-like protein
Cre03.g166650	0.69554	4.05609	*	**	***	5.6328	*	**	***	2.12893				5.74651	*	**	***	-0.492743				-	-	DEAD/DEAH-box DNA/RNA helicase
Cre12.g554103	0.9439	3.82519	*	**	***	0.00535876				0.161228				-0.916881				-0.794374				-	CGL74	Predicted protein
Cre03.g145567	2.60906	3.60421	*	**	***	3.17081	*	**	***	2.79934	*	**	***	0.822678				0.0247939				-	CGL18	Predicted protein
Cre12.g558550	6.49602	3.3789	*	**	***	4.74119	*	**	***	2.45407	*	**	***	-0.234311				-0.378337				-	-	PTHR10992:SF351 - HYDROLASE, ALPHA/BETA FOLD FAMILY PROTEIN (1 of 1)
Cre06.g272850	99.6783	3.37282	*	**	***	0.896217				-0.554906				0.735659				0.140007				-	PRPL10	Plastid ribosomal protein L10
Cre03.g145587	13.2161	3.35462	*	**	***	1.19633				1.83265	*	**	***	-0.678305				0.176053				-	CPLD1	Putative thiol-disulphide oxidoreductase DCC
Cre12.g508300	1.65945	3.34996	*	**	***	3.07256	*	**	***	1.44308				-2.23337	*			-0.481181				-	-	PF04359 - Protein of unknown function (DUF493) (DUF493) (1 of 3)
Cre12.g556050	74.7978	3.30869	*	**	***	-0.266829				-1.25093				0.0376341				0.0818345				-	PRPL9	Plastid ribosomal protein L9
Cre13.g562750	1.58846	3.24641	*	**	***	0.192013				-0.591254				-1.32201				-0.385411				-	-	PF14234 - Domain of unknown function (DUF4336) (DUF4336) (1 of 1)
Cre12.g519300	30.5769	3.2414	*	**	***	2.6578	*	**	***	0.207584				4.75649	*	**	***	-1.27048				-	TEF9	Predicted protein
Cre02.g088500	6.84504	3.23305	*	**	***	4.68313	*	**	***	1.06303				-1.28913				-1.25262				-	-	Conserved expressed protein
Cre06.g265800	82.0006	3.21996	*	**	***	2.19879	*	**	***	0.271221				1.7918	*	**	***	-0.200746				-	PRPL28	Plastid ribosomal protein L28
Cre13.g580300	9.08862	3.21608	*	**	***	3.17249	*	**	***	1.20779				1.41512				0.117561				1.20803	-	ABC transporter family protein
Cre02.g109950	136.149	3.12026	*	**	***	2.04342	*	**	***	0.408398				0.296485				0.224989				-	HLIP	Single helix LHC light protein
Cre13.g579550	4.74723	3.11443	*	**	***	-1.31437				0.666613				-1.82613				-0.106664				-	CGL27	Predicted protein
Cre12.g509650	39.3857	3.07778	*	**	***	1.6874	*	**	***	0.57835				1.36161	*	**	***	-0.251588				-	PDS1	Phytoene desaturase
Cre12.g498550	16.1515	3.037	*	**	***	3.16202	*	**	***	1.98367	*	**	***	3.70129	*	**	***	0.0354702				-	CHLM	Magnesium protoporphyrin O-methyltransferase
Cre03.g199535	43.5405	3.00044	*	**	***	-1.93133	*	**		-1.65892	*			-1.37857				-2.12684	*			-1.39725	-	Low molecular mass early light-induced protein
Cre01.g049000	5.04024	2.97653	*	**	***	0.74331				1.46546	*	**		-0.0225344				-0.151778				-	-	Pterin dehydratase
Cre05.g242000	19.2765	2.96714	*	**	***	-1.90064	*	**		-0.694134				-1.02091				-2.38583	*			-1.03098	CHLD	Magnesium chelatase subunit D
Cre12.g494750	68.8894	2.96419	*	**	***	0.223648				-0.527671				-0.505364				-0.0875563				-	PRPS20	Plastid ribosomal protein S20
Cre01.g004450	13.657	2.94993	*	**	***	4.06876	*	**	***	1.65044	*	**		1.5106				-0.460857				-	CPLD42	Membrane protein
Cre02.g145000	1.23281	2.91802	*	**		-1.85137				0.481313				-2.08034				-0.0709341				-	-	K02834 - ribosome-binding factor A (rbfA) (1 of 1)
Cre09.g411200	77.5012	2.75597	*	**	***	4.53027	*	**	***	0.595374				1.6777	*	**	***	0.284489				-	TEF5	Rieske [2Fe-2S] domain containing protein
Cre17.g721700	61.0979	2.68682	*	**	***	-1.06663				-0.144795				-2.78773	*	**	***	-0.0437508				-	CPLD44	Thylakoid lumenal protein
Cre07.g334600	16.3828	2.66901	*	**	***	3.46473	*	**	***	1.313				1.90694	*	**	***	-0.665887				-	CGL20	Predicted protein
Cre02.g120100	28.8237	2.64186	*	**	***	6.44934	*	**	***	3.12151	*	**	***	5.87768	*	**	***	-0.492202				-	RBCS1	Ribulose-1,5-bisphosphate carboxylase/oxygenase small subunit 1, chloroplast precursor
Cre12.g541777	7.47282	2.61254	*	**	***	2.04651	*	**		0.484872				0.528017				-0.471304				-	-	PTHR13271:SF25 - RIBOSOMAL N-LYSINE METHYLTRANSFERASE 3 (1 of 1)
Cre05.g246800	14.3941	2.56951	*	**	***	-2.36065	*	**		-2.89829	*	**	***	-2.37962	*	**		-2.68646	*			-1.41128	GUN4	Tetrapyrrole-binding protein
Cre03.g150350	1.34855	2.56438	*	**	***	-1.48161				-0.710637				0.0664195				-0.474471				-	-	KOG1803 - DNA helicase (1 of 1)
Cre03.g195200	6.37248	2.50689	*	**	***	2.59476	*	**	***	1.04685				-3.13641	*	**	***	-0.946615				-	-	Haloalkane dehalogenase-like hydrolase
Cre18.g748397	6.94739	2.4759	*	**	***	0.292996				0.833018				0.213764				-0.312664				-	-	NA
Cre12.g490500	15.0733	2.45843	*	**	***	4.41829	*	**	***	1.90599	*			3.44689	*	**	***	-1.53508				-1.09896	CGL78	Predicted protein
Cre10.g440450	57.9898	2.45425	*	**	***	-0.761891				-0.732128				3.34845	*	**	***	-0.0667576				-	PSB28	Photosystem II subunit 28
Cre12.g510850	15.3839	2.45393	*	**	***	3.88597	*	**	***	1.30258				2.17891	*	**	***	-1.58756				-	CGL73	Predicted protein
Cre03.g175200	17.5752	2.33254	*	**	***	-1.94108	*	**		-3.91539	*	**	***	-1.36318				-0.373692				-	TOC75	Translocon at the outer envelope membrane of chloroplasts, 75 kD
Cre13.g562850	107.118	2.32144	*	**	***	3.75423	*	**	***	1.13028				2.66382	*	**	***	0.279151				-	THF1	Thylakoid formation protein
Cre10.g466850	11.147	2.25571	*	**	***	-3.77537	*	**	***	-5.96041	*	**	***	-4.88067	*	**	***	-1.07251				-	FKB18	Peptidyl-prolyl cis-trans isomerase, FKBP-type
Cre08.g372000	9.1068	2.23807	*	**	***	0.618616				0.52152				-0.543689				-0.266977				-	CGLD11	Predicted protein
Cre07.g328200	6.396	2.21611	*	**	***	0.277394				-1.11563				-1.0858				-1.14903				-0.989519	PSBP6	Lumen targeted protein
Cre03.g151200	70.5273	2.2133	*	**	***	-1.04608				0.242799				1.74574	*	**	***	0.614864				-	CGLD16	Predicted protein
Cre03.g176350	6.0669	2.21175	*	**	***	0.970672				1.70376	*	**		-1.66662				-0.347177				-	PLP5	Plastid lipid associated protein
Cre14.g629650	8.71346	2.12635	*	**	***	-3.19948	*	**	***	-0.494489				-2.35417	*	**	***	-1.05422				-1.03457	NIK1	Nickel transporter
Cre06.g252200	17.4505	2.0778	*	**	***	-1.37395				-0.223058				0.834085				-1.02272				-	TOC34	Translocon at the outer envelope membrane of chloroplasts, 75 kD
Cre09.g398700	28.3777	2.06986	*	**	***	1.1887				0.42426				7.63028	*	**	***	-1.42683				-	CFA2	Cyclopropane-fatty-acyl-phospholipid synthase
Cre03.g165000	32.5992	2.05334	*	**	***	0.58856				-0.0900407				0.117354				-0.191133				-	-	Translation elongation factor EFG/EF2, LepA-related
Cre12.g537850	6.78372	2.05185	*	**	***	1.58132	*	**		0.747131				-1.67726	*			-1.11184				-	CCB2	Protein required for cyt b6 assembly
Cre02.g082300	7.17902	2.03747	*	**		-0.932823				-0.847839				-1.68225				0.199546				-1.22762	-	PTHR14369 - SURFEIT LOCUS PROTEIN 6 (1 of 1)
Cre01.g015950	9.48972	2.03475	*	**	***	-2.07565	*	**	***	1.82412	*	**	***	-1.06427				0.589866				-	CPL11	Translation factor
Cre03.g145207	14.4143	2.02373	*	**	***	-0.91361				0.581707				-0.961679				0.467304				-	CPLD33	Predicted protein
Cre06.g251150	139.609	2.01389	*	**	***	0.754056				-0.267599				-1.3175				0.0598363				-	OHP1	Low CO2 and stress-induced one-helix protein
Cre12.g530300	50.5297	1.99891	*	**	***	0.758799				1.17279				-1.31103				0.622261				-	-	Peptidyl-prolyl cis-trans isomerase, FKBP-type
Cre13.g578650	25.2531	1.98315	*	**	***	0.171486				0.211552				-2.64509	*	**	***	0.521126				-	-	Similar to complex I intermediate-associated protein 30
Cre16.g670950	22.6947	1.96416	*	**	***	-2.43433	*	**	***	-3.59554	*	**	***	-3.36543	*	**	***	-0.152187				-	CYC4	Chloroplast cytochrome c
Cre16.g679300	33.4245	1.95718	*	**	***	-1.05073				0.133876				-2.15236	*	**	***	-0.134138				-	-	NA
Cre01.g042800	20.4426	1.94961	*	**	***	4.65647	*	**	***	1.60587	*	**		0.841057				-1.15217				-	DVR1	3,8-divinyl protochlorophyllide a 8-vinyl reductase
Cre13.g566850	32.04	1.9386	*	**	***	-0.546274				1.04231				5.5293	*	**	***	0.180618				-	SOUL2	SOUL heme-binding protein
Cre13.g570350	32.5276	1.93808	*	**	***	-0.00446785				1.00428				0.110199				-0.843659				-	AKC4	ABC1-like kinase
Cre10.g438550	27.2744	1.93079	*	**	***	1.05252				0.594501				-0.0926568				-0.88263				-	TAT1	TatA-like sec-independent protein translocator subunit
Cre06.g261500	53.6817	1.9304	*	**	***	8.04218	*	**	***	3.2482	*	**	***	5.35712	*	**	***	-1.44303				1.14408	-	PTHR11260:SF136 - THIOREDOXIN FAMILY PROTEIN (1 of 1)
Cre16.g673550	5.76429	1.90155	*	**	***	-2.30049	*	**		0.138995				-0.309278				-1.69835				-	-	5.3.1.23 - S-methyl-5-thioribose-1-phosphate isomerase / S-methyl-5-thio-D-ribose-1-phosphate aldose-ketose-isomerase (1 of 1)
Cre01.g002250	18.7266	1.90011	*	**	***	0.573999				-0.2821				-1.34704				-0.189313				-	-	PTHR23091:SF206 - ACYL-COA N-ACYLTRANSFERASE DOMAIN-CONTAINING PROTEIN (1 of 1)
Cre13.g575000	4.58394	1.89329	*			-0.983749				-0.468359				-3.05795	*	**	***	-0.805495				-1.79938	CCS1	Protein required for cytochrome c synthesis/biogenesis
Cre06.g294750	37.3553	1.86107	*	**		0.285746				-0.0564898				-1.29452				-1.48684				-	CHLG	Chlorophyll synthetase
Cre03.g157800	4.27592	1.84569	*	**		-0.847824				1.44869				-0.0594613				-2.26221	*			-	-	Thioredoxin-like protein
Cre03.g191950	4.73662	1.81159	*			-1.26446				-0.610601				0.450244				0.0107618				-	-	PF01782 - RimM N-terminal domain (RimM) (1 of 1)
Cre07.g315150	60.1068	1.71451	*	**	***	-0.398027				-1.1082				-1.33936				0.0523888				-	RBD1	Rubredoxin
Cre07.g329000	9.51324	1.71206	*	**	***	-1.90408	*	**	***	0.628283				0.619793				-0.180376				-	CPLD47	Predicted membrane protein
Cre13.g565750	3.51078	1.70984	*			2.62337	*	**	***	2.41045	*	**	***	3.63505	*	**	***	-0.79579				-	EFG4	GTP-binding elongation factor
Cre12.g500650	5.39757	1.69826	*	**	***	2.85067	*	**	***	2.97472	*	**	***	0.429986				-0.858079				-	RNB2	3-5 exoribonuclease II
Cre13.g577850	2.99212	1.67357	*			2.35333	*	**	***	1.16799				1.2909				-0.532261				-	-	Peptidyl-prolyl cis-trans isomerase, FKBP-type
Cre16.g666050	10.3898	1.65549	*	**	***	-1.22057				0.0403675				-1.43842				-0.539809				-	-	Saccharopine dehydrogenase
Cre01.g000850	51.8344	1.64284	*	**	***	0.857932				0.360192				0.253617				-0.043849				-	CPLD38	Predicted protein
Cre12.g498700	18.1977	1.62084	*	**		2.59188	*	**	***	0.832858				1.1226				0.469814				-	CPLD13	Predicted protein
Cre09.g416200	10.6988	1.60173	*	**		1.1463				0.88767				2.52084	*	**	***	-0.776129				-	MBB1	PsbB mRNA maturation factor, chloroplastic; involved in splicing
Cre13.g576400	16.2915	1.59509	*			-0.753421				-4.81442	*	**	***	-2.42929	*	**		-0.203609				-1.45377	-	Branched-chain amino-acid transaminase
Cre12.g510050	164.308	1.5946	*			2.55794	*	**	***	-0.426025				0.797866				-1.69145	*			-1.08549	CTH1	Copper target 1 protein
Cre06.g278236	9.62729	1.58438	*	**		-1.73981	*	**		-0.198572				-2.39172	*	**	***	-0.394417				-	-	Ubiquinone/menaquinone biosynthesis methyltransferase
Cre01.g021600	30.2534	1.57264	*	**		4.25097	*	**	***	2.30337	*	**	***	4.11357	*	**	***	0.209175				-	-	PTHR24031//PTHR24031:SF274 - RNA HELICASE // SUBFAMILY NOT NAMED (1 of 1)
Cre06.g269300	14.9814	1.56771	*	**		0.740671				0.313691				5.68824	*	**	***	0.439351				-	-	PF07103 - Protein of unknown function (DUF1365) (DUF1365) (1 of 1)
Cre17.g720050	414.594	1.55504	*	**		3.54937	*	**	***	0.0911463				-0.245795				0.0138781				-	FHL2	FtsH-like membrane ATPase/metalloprotease
Cre02.g095097	11.5919	1.55161	*	**		-1.01187				-0.0945442				-2.05418	*	**		0.00284201				-	-	Peptidyl-prolyl cis-trans isomerase, FKBP-type
Cre10.g436700	0.0738979	1.53102				1.17961				1.06157				1.87418				-0.507329				-	-	PF02469 - Fasciclin domain (Fasciclin) (1 of 20)
Cre03.g158900	25.5639	1.52144	*			3.8261	*	**	***	0.714728				0.447766				0.990206				-	DLA2	Dihydrolipoamide acetyltransferase
Cre16.g661150	31.4866	1.52114	*	**		2.06921	*	**	***	1.76557	*	**	***	1.10879				-0.508313				-	CGL5	Predicted protein
Cre12.g547100	6.01972	1.51111	*			0.0161617				0.624972				-2.10515	*	**		0.195281				-	-	S-adenosyl-L-methionine-dependent methyltransferase
Cre05.g243800	63.2764	1.50234	*			0.199892				-0.468335				-3.78466	*	**	***	0.767901				-	CPLD45	Predicted protein
Cre03.g182150	73.682	1.49175	*	**	***	1.20949				-0.452797				-2.15888	*	**	***	-0.695579				-	TEF8	Predicted protein
Cre06.g296250	9.59696	1.48899	*	**		-1.46811	*			-1.00855				-0.970144				-0.231697				-	-	Lysyl-tRNA synthetase
Cre10.g436650	6.66954	1.48508	*			-1.96015	*	**		-2.93385	*	**	***	-3.22841	*	**	***	0.0941298				-	-	PTHR24031:SF50 - DEAD/DEAH BOX RNA HELICASE FAMILY PROTEIN (1 of 1)
Cre08.g382300	10.1045	1.48269	*			-0.231472				0.0668153				-1.61309				-0.255381				-	CCB4	CGLD23 protein, required for cyt b6 assembly
Cre01.g052050	23.685	1.48143	*	**		3.47341	*	**	***	1.09578				1.47746	*	**	***	-0.423119				-	-	Ubiquinol-cytochrome C chaperone
Cre08.g384355	2.88247	1.47667				-1.57661				0.0451875				-0.558967				0.141653				-	-	K06943 - nucleolar GTP-binding protein (NOG1) (1 of 2)
Cre04.g213100	4.31134	1.47001				6.14976	*	**	***	2.37654	*	**	***	-0.758733				-0.331097				-	CGLD7	Esterase-like protein
Cre04.g215400	13.3077	1.46394	*			0.385514				0.127671				-1.89724	*	**		0.222321				-	AKC3	ABC1/COQ8 ser/thr kinase
Cre03.g184550	36.9423	1.4608	*	**	***	-0.976726				0.689525				0.756656				0.0836241				-	CPLD28	Predicted protein
Cre07.g318850	0.118268	1.45586				7.43999	*	**	***	6.23586	*	**		13.0784	*	**	***	0.925423				4.43418	HSP22B	Heat shock protein 22B
Cre09.g409100	16.7645	1.43491	*			1.97483	*	**		0.767229				5.36375	*	**	***	-1.7264				-	UPS1	Uroporphyrinogen-III synthase
Cre16.g665250	47.6031	1.41587	*	**		-1.24221				0.248719				2.29294	*	**	***	-0.0165276				-	APE1	Thykaloid associated protein required for photosynthetic acclimation to variable light intensity
Cre17.g715700	5.7436	1.40994	*			0.490797				1.42432	*	**		-1.08368				-0.202541				-	-	Phosphoprotein phosphatase 2C
Cre08.g376150	2.51133	1.40367				1.37952				1.39282				1.41451				-0.0654211				-	-	K17866 - diphthamide biosynthesis protein 2 (DPH2) (1 of 1)
Cre12.g517700	13.3699	1.40263				-3.25685	*	**	***	1.16872				-1.62404				1.26498				-	-	Short-chain dehydrogenase/reductase, probably chlorophyll b reductase
Cre03.g148950	22.493	1.40145	*			-0.644354				-0.294796				-0.845112				0.0888015				-	-	Putative organellar polyribonucleotide phosphorylase/nucleotidyltransferase
Cre06.g310050	9.54579	1.39575	*			0.321438				0.715025				1.1692				0.636877				-	-	PTHR10794:SF53 - CAAX AMINO TERMINAL PROTEASE FAMILY PROTEIN (1 of 1)
Cre01.g052400	11.8123	1.38703				3.63514	*	**	***	0.956605				1.79818	*	**		0.180368				-	CPLD43	CPLD43 protein, required for cyt b6 assembly
Cre08.g371650	21.7959	1.38288	*			-1.48575	*	**		0.259104				1.16796				0.374995				-	TAT2	TatB-like sec-independent protein translocon subunit
Cre15.g636050	28.7149	1.37988	*			-3.50659	*	**	***	-5.3751	*	**	***	-5.21033	*	**	***	0.441595				-	CPLD31	Predicted protein
Cre17.g728950	11.6476	1.36961				5.76262	*	**	***	2.45886	*	**	***	4.73297	*	**	***	-0.137916				-	-	PTHR11079//PTHR11079:SF76 - CYTOSINE DEAMINASE // SUBFAMILY NOT NAMED (1 of 1)
Cre12.g485850	90.5018	1.34306	*			0.964112				-0.0686356				-0.689243				0.611926				-	-	KOG4526 - Predicted membrane protein (1 of 1)
Cre06.g267600	56.6497	1.31332				5.08199	*	**	***	1.2674				2.4917	*	**	***	-0.597266				-	LEC1	Lycopene epsilon cyclase
Cre07.g338350	26.9984	1.31312				4.86116	*	**	***	3.19891	*	**	***	5.49685	*	**	***	0.248788				1.81964	CPLD50	Predicted protein
Cre03.g194450	8.19708	1.30516				-3.10579	*	**	***	-0.0611776				-2.12376	*	**		-2.2729	*			-0.969372	CGL24	Predicted protein
Cre12.g509050	62.8058	1.30189	*			-2.22951	*	**	***	-1.36221	*	**		-2.433	*	**	***	-0.801059				-	PSBP3	OEE2-like protein of thylakoid lumen
Cre03.g204350	45.0101	1.26535				-0.864931				0.652062				1.30629				-0.25834				-	CLPR4	Inactive subunit of chloroplast ClpP complex
Cre12.g534600	21.5387	1.26383				0.371932				1.36652	*			-0.373827				-0.799497				-	TOM20	Translocase of outer mitochondrial membrane
Cre03.g198950	52.7357	1.24182	*			-2.47172	*	**	***	-1.45113	*	**		0.275262				0.106014				1.09247	CGL30	Predicted protein
Cre02.g095100	12.3545	1.24106				-0.42454				1.00778				1.37848				-0.180114				-	-	Pyridoxamine 5-phosphate oxidase-like protein
Cre17.g718950	54.6933	1.24063	*			1.26458	*			0.187183				2.08331	*	**	***	0.283567				-	RCA2	Rubisco activase-like protein
Cre12.g507950	31.748	1.22568				-1.47565				-0.157353				-1.2443				0.468583				-	-	PTHR22911//PTHR22911:SF60 - ACYL-MALONYL CONDENSING ENZYME-RELATED // SUBFAMILY NOT NAMED (1 of 1)
Cre12.g497300	81.9744	1.22266				0.962796				0.848538				-1.17581				1.58314				-	-	Rhodanese-like Ca-sensing receptor
Cre12.g560900	37.7626	1.17199				2.69721	*	**	***	0.655743				3.21177	*	**	***	-0.437413				-	-	Amine oxidase, flavin-containing
Cre07.g334800	36.6743	1.17021				0.179288				-0.0487558				-1.64989	*			-0.957582				-	FDX4	Ferredoxin
Cre01.g052250	32.2241	1.15672				-1.85128	*	**		-1.83681	*	**	***	0.787651				0.0242306				-	-	Thioredoxin x
Cre07.g353500	1.43637	1.13739				2.7309	*	**	***	2.40761	*	**	***	1.17337				-0.25283				-	CGLD5A	Putative AP2 domain transcription factor
Cre02.g080650	123.674	1.12727				2.43334	*	**	***	1.86953	*	**	***	4.0653	*	**	***	-1.24096				1.30829	HSP90B	Endoplasmic reticulum associated heat shock protein 90B
Cre11.g467700	78.3209	1.11907				-1.67793	*			-3.54005	*	**	***	-3.78555	*	**	***	-0.174508				-1.46427	UPD1	Uroporphyrinogen-III decarboxylase
Cre16.g649400	8.55409	1.10723				-4.06851	*	**	***	-6.68636	*	**	***	-4.59812	*	**	***	-0.705164				-1.26285	-	Putative rRNA (guanine-N2-)-methyltransferase
Cre05.g247450	11.6754	1.10326				-1.56973				-0.831874				-2.39405	*	**	***	-0.911022				-	CGL56	Putative rhodanese-like protein
Cre12.g557050	14.7422	1.10267				0.638763				-1.63269	*			-2.83444	*	**	***	-1.08249				-	CPLD8	Predicted protein
Cre12.g500950	143.343	1.095				-0.841819				-0.181967				0.898582				-0.291045				-	CLPP4	Active subunit of chloroplast ClpP peptidase
Cre01.g049600	14.3379	1.06156				0.217926				0.0402687				-0.299766				0.328958				-	CGLD22	Expressed protein similar to ATP synthase I
Cre02.g084550	5.96221	1.05304				1.29268				0.817404				4.3355	*	**	***	-0.44502				-	-	PTHR23091:SF255 - ACYL-COA N-ACYLTRANSFERASES-LIKE PROTEIN (1 of 6)
Cre04.g225600	8.27817	1.04657				2.61558	*	**	***	1.38834	*			1.76325	*	**	***	-0.156144				-	-	PTHR10826:SF1 - COMPLEMENT COMPONENT 1 Q SUBCOMPONENT-BINDING PROTEIN, MITOCHONDRIAL (1 of 1)
Cre06.g287150	4.57505	1.04349				-0.410821				0.361321				-0.454291				0.321082				-	-	PTHR24365 - TOLL-LIKE RECEPTOR (1 of 26)
Cre02.g086550	9.34497	1.04309				0.41552				1.13259				-0.126687				-0.136113				-	-	K06941 - 23S rRNA (adenine2503-C2)-methyltransferase [EC:2.1.1.192] (rlmN) (1 of 4)
Cre16.g683750	16.7406	1.03431				-2.00441	*	**		-1.90452	*	**	***	-1.902	*	**		-1.07706				-	CGL67	Putative peroxisomal membrane (22 kDa) family-related protein
Cre08.g362900	11.4576	1.03108				-0.99844				-0.821871				-2.78955	*	**	***	-1.13618				-	PSBP4	Lumenal PsbP-like protein
Cre03.g189800	69.4643	0.999058				-0.483518				-0.494804				0.178809				0.627052				-	CYN38	Peptidyl-prolyl cis-trans isomerase, cyclophilin-type
Cre12.g521150	36.344	0.982637				2.2064	*	**	***	0.662243				3.06534	*	**	***	0.298837				-	CGL19	Predicted protein
Cre16.g682900	54.6962	0.970392				-3.90573	*	**	***	-0.116697				0.834895				-0.529273				-	CLPR2	Non-catalytic subunit of chloroplast ClpP complex
Cre01.g033832	14.3752	0.946825				-1.13501				-0.728116				-1.28788				-0.218233				-	-	PTHR24031:SF247 - DEAD-BOX ATP-DEPENDENT RNA HELICASE 39 (1 of 1)
Cre03.g162550	15.3212	0.944537				-1.14563				-1.54744	*			-3.37716	*	**	***	-1.4318				-0.969759	-	3.2.2.9 - Adenosylhomocysteine nucleosidase / S-adenosylhomocysteine/5-methylthioadenosine nucleosidase (1 of 1)
Cre11.g475850	42.7548	0.944533				2.79042	*	**	***	0.0361793				-1.51889				-1.21471				-	ZNJ1	DnaJ-like Zinc-finger protein
Cre06.g255300	4.68108	0.944037				-0.272552				0.659901				1.28636				-0.00991388				-	-	PF14108 - Domain of unknown function (DUF4281) (DUF4281) (1 of 3)
Cre06.g302650	17.3166	0.941881				-2.37499	*	**	***	0.0738674				-1.77485	*			-0.195461				-	-	2.1.1.166 - 23S rRNA (uridine(2552)-2-O)-methyltransferase / Um2552 methyltransferase (1 of 2)
Cre02.g073850	7.43128	0.93737				2.15608	*	**		1.19992				0.0401839				-0.625769				-	CGL54	Predicted protein
Cre03.g152800	15.0384	0.935473				0.216353				-1.52588	*			-2.10322	*	**		-2.24331	*			-	-	PTHR10992:SF825 - HYDROLASE, ALPHA/BETA FOLD FAMILY PROTEIN (1 of 1)
Cre17.g744997	5.76928	0.932437				-1.52748				-1.86685	*	**	***	-2.52621	*	**	***	-0.0145769				-	-	PTHR10617:SF52 - OXIDOREDUCTASE/ELECTRON CARRIER-RELATED (1 of 1)
Cre17.g734200	89.1019	0.916629				0.788591				-1.49204	*			-0.16365				0.395975				-	DPA1	L,L-diaminopimelate aminotransferase
Cre12.g520200	28.4284	0.91223				-3.32945	*	**	***	-2.6976	*	**	***	-1.36342				-0.0068302				-	-	Pyridoxamine 5-phosphate oxidase-like protein
Cre12.g514850	54.0494	0.903442				-2.63776	*	**	***	-0.411729				2.18034	*	**	***	-0.839618				-	HSP90C	Heat shock protein 90C
Cre06.g306800	4.81918	0.892925				-2.61985	*	**	***	-3.58911	*	**	***	-3.83593	*	**	***	-0.314663				-1.71785	-	K08851 - TP53 regulating kinase and related kinases [EC:2.7.11.1] (TP53RK, PRPK, BUD32) (1 of 1)
Cre06.g310500	31.2689	0.884868				1.99589	*	**	***	-0.423392				2.79827	*	**	***	-0.0495929				-	-	PTHR22952 - CAMP-RESPONSE ELEMENT BINDING PROTEIN-RELATED (1 of 3)
Cre05.g238950	9.05264	0.882912				0.273613				0.386223				-3.26686	*	**	***	0.211827				-1.30964	-	2.1.1.34 - tRNA (guanosine(18)-2-O)-methyltransferase / tRNA (Gm18) methyltransferase (1 of 5)
Cre16.g690900	14.3791	0.878164				4.31251	*	**	***	1.66547	*	**		3.26935	*	**	***	0.303567				-	RBL8	Rhomboid-like protein
Cre01.g017250	3.57203	0.877464				-0.751263				1.6554	*			1.34557				0.121775				-	-	K09571 - FK506-binding protein 4/5 (FKBP4_5) (1 of 2)
Cre12.g486100	106.468	0.874762				-3.01077	*	**	***	-1.48823	*	**		-1.02991				-0.425916				-	CLPP5	Active subunit of the chloroplast ClpP complex
Cre13.g607900	11.3819	0.870455				2.55909	*	**	***	1.34699	*			1.13661				-0.106401				-	-	NA
Cre07.g331800	3.09191	0.868966				3.57807	*	**	***	1.54612				-0.920039				0.162235				-	-	Carbohydrate/purine kinase
Cre12.g554800	46.4292	0.868273				-1.53071				-4.49466	*	**	***	-1.36063				0.473276				-	PRK1	Phosphoribulokinase
Cre08.g379200	8.17568	0.868049				0.201002				-1.48938	*			-2.26267	*	**	***	1.05087				-	CPLD18	Conserved protein in plant and diatom lineage
Cre16.g674950	28.5944	0.867254				-1.579	*	**		-0.0661392				-1.75813	*	**	***	0.0442562				-	-	5.2.1.13 - Prolycopene isomerase / CRTISO (1 of 3)
Cre16.g663800	55.2363	0.86532				-3.59121	*	**	***	-1.24349				1.22776				-6.83129e-05				-	-	Triose phosphate transporter
Cre09.g402950	27.1216	0.863714				-1.17081				0.647961				-2.49661	*	**	***	-0.369189				-	CGL21	Predicted protein
Cre01.g013801	15.1808	0.862672				0.233406				0.582417				1.62333	*	**	***	0.666528				-	-	K09834 - tocopherol cyclase (VTE1, SXD1) (1 of 1)
Cre03.g205050	9.62	0.854115				5.63027	*	**	***	1.9876	*	**	***	-1.56887				-0.273098				-	-	Diacylglycerol O-acyltransferase
Cre01.g014800	13.9598	0.820649				0.0831448				0.15245				0.446543				0.210923				-	-	K07456 - DNA mismatch repair protein MutS2 (mutS2) (1 of 1)
Cre01.g043050	18.2734	0.81861				0.779089				1.05456				1.94552	*	**	***	0.678454				-	-	PTHR12677:SF5 - TVP38/TMEM64 FAMILY MEMBRANE PROTEIN YDJX (1 of 2)
Cre12.g503800	7.72535	0.817684				0.0948043				1.67992	*	**	***	5.29408	*	**	***	-1.23924				-	-	2.1.1.127//2.1.1.259 - [Ribulose-bisphosphate carboxylase]-lysine N-methyltransferase / RuBisCO methyltransferase // [Fructose-bisphosphate aldolase]-lysine N-methyltransferase / (dimerizing)]-lysine 6-N-methyltransferase (1 of 1)
Cre01.g025150	18.5156	0.806593				0.880639				0.0319079				-0.331375				0.964231				-	CPLD15	Predicted protein
Cre17.g723550	21.1843	0.80405				-2.06939	*	**	***	-1.27674				-2.13106	*	**	***	0.554725				-	-	Inositol-phosphate phosphatase
Cre17.g714900	7.57637	0.79616				0.33854				-0.372181				1.84585	*			-0.518476				-	CGL11	Predicted protein
Cre03.g174850	93.5009	0.783861				0.180427				0.271585				3.10694	*	**	***	0.823688				-	-	PTHR19308:SF8 - STAR-RELATED LIPID TRANSFER PROTEIN 7, MITOCHONDRIAL (1 of 1)
Cre12.g497400	4.93434	0.775509				1.47899	*			0.995779				0.732013				-0.183015				-	-	PTHR13408 - DNA-DIRECTED RNA POLYMERASE III (1 of 1)
Cre07.g357800	16.8765	0.773387				3.24997	*	**	***	1.15142				2.57458	*	**	***	-0.330965				-	CCA1	Cytochrome C assembly/biogenesis protein
Cre01.g027150	8.57568	0.764071				0.0779689				0.221476				-2.30942	*	**	***	-0.0856708				-	-	DEAD/DEAH-box helicase
Cre08.g376450	24.6579	0.762669				-2.84108	*	**	***	-0.671495				-2.74643	*	**	***	-0.288686				-	CPLD36	Predicted protein
Cre16.g687550	15.6943	0.747693				0.799795				1.08307				1.77754	*	**	***	-0.127009				-	-	PTHR24220:SF511 - ABC TRANSPORTER I FAMILY MEMBER 11, CHLOROPLASTIC (1 of 1)
Cre10.g445100	14.1346	0.747593				-4.65727	*	**	***	0.145601				-3.77387	*	**	***	-0.948152				-	CGL50	Predicted protein
Cre02.g081450	8.28122	0.738878				-3.02021	*	**	***	0.544274				-1.47731				-0.365786				-	-	PTHR33284:SF1 - RIBOSOMAL L25/TL5/CTC N-TERMINAL 5S RRNA BINDING DOMAIN-CONTAINING PROTEIN (1 of 1)
Cre12.g513300	3.43571	0.735846				-0.852266				0.631753				-2.28669	*	**	***	-0.0816265				-	CGL23	Predicted protein
Cre01.g015350	140.112	0.733041				-3.10899	*	**	***	-4.4322	*	**	***	-2.75472	*	**	***	-2.83623	*			-1.8338	POR1	Light-dependent protochlorophyllide reductase
Cre07.g337516	4.69705	0.726996				-2.86196	*	**	***	0.383412				-3.0074	*	**	***	-0.0269077				-	-	2.1.1.297 - Peptide chain release factor N(5)-glutamine methyltransferase / N(5)-glutamine S-adenosyl-L-methionine dependent methyltransferase (1 of 2)
Cre12.g502950	6.06017	0.726417				2.53931	*	**	***	2.19654	*	**	***	-0.813572				-0.495214				-	-	KOG4837 - Uncharacterized conserved protein (1 of 1)
Cre06.g294000	171.324	0.720379				1.85314	*	**	***	-1.02109				1.35033	*	**		1.31044				2.82752	-	K01061 - carboxymethylenebutenolidase (E3.1.1.45) (1 of 2)
Cre11.g476750	89.6982	0.718677				0.0151805				-3.30411	*	**		-1.17092				2.18738	*			-	FNR1	Ferredoxin-NADP reductase
Cre05.g234750	14.6794	0.700287				-1.97521	*	**		-0.622973				-1.91451	*	**		-0.721273				-	CGLD25	Predicted protein
Cre01.g001750	32.5238	0.692871				-3.3468	*	**	***	-2.67403	*	**	***	-4.03217	*	**	***	-0.267089				-	TIG1	Chloroplast trigger factor
Cre17.g726650	26.3912	0.684413				0.825056				0.516674				-1.63535				0.245681				-	-	K14839 - nucleolar protein 16 (NOP16) (1 of 1)
Cre06.g256750	54.1686	0.68164				3.87696	*	**	***	0.332673				5.70039	*	**	***	0.157375				1.06309	-	Acyl carrier protein thioesterase
Cre17.g702150	28.2029	0.676823				-0.829076				-0.677342				-2.39575	*	**	***	-0.265442				-	-	PTHR10438:SF272 - THIOREDOXIN-LIKE PROTEIN HCF164, CHLOROPLASTIC (1 of 1)
Cre06.g291650	23.5993	0.674021				-0.0390701				0.271557				-1.41917				0.26933				-	-	PTHR23426:SF32 - 2FE-2S IRON-SULFUR CLUSTER BINDING DOMAIN-CONTAINING PROTEIN (1 of 1)
Cre09.g394550	127.7	0.655013				-0.11107				-0.545588				1.58613	*	**	***	0.420784				-1.22071	-	Ribose-phosphate pyrophosphokinase
Cre09.g398289	11.251	0.651757				0.136817				-0.114659				-2.1461	*	**	***	0.659916				-	-	K00655 - 1-acyl-sn-glycerol-3-phosphate acyltransferase (plsC) (1 of 1)
Cre09.g392350	469.179	0.64964				-3.62634	*	**	***	-3.9876	*	**	***	-2.11823	*	**	***	-0.254582				-	-	PF00076 - RNA recognition motif. (a.k.a. RRM, RBD, or RNP domain) (RRM_1) (1 of 90)
Cre02.g111000	26.4106	0.649157				-1.6361	*			-2.14256	*	**	***	-4.45089	*	**	***	-1.3293				-	CGL9	Putative ER protein
Cre04.g231026	21.0238	0.647304				-1.97224	*	**	***	0.719235				-1.52873	*	**		-0.565309				-	SRP43	Chloroplast SRP43/CAO subunit of signal recognition particle
Cre03.g160300	288.35	0.637405				1.6369	*	**	***	0.704363				3.44819	*	**	***	-0.0249306				-	-	PTHR15601 - STRESS ASSOCIATED ENDOPLASMIC RETICULUM PROTEIN SERP1/RAMP4 (1 of 1)
Cre02.g098250	24.5423	0.637347				-1.0727				0.521104				-1.73128	*	**		-0.0724707				-	-	PTHR13343//PTHR13343:SF4 - CREG1 PROTEIN // SUBFAMILY NOT NAMED (1 of 1)
Cre10.g426350	26.947	0.635675				-1.63001	*	**		-0.575033				2.67865	*	**	***	-0.0291834				-	-	PF13225 - Domain of unknown function (DUF4033) (DUF4033) (1 of 2)
Cre03.g144284	16.3136	0.633335				6.16897	*	**	***	3.34919	*	**	***	4.6362	*	**	***	0.338926				-	-	K10523 - speckle-type POZ protein (SPOP) (1 of 2)
Cre07.g331500	45.4661	0.61127				-3.45455	*	**	***	-0.617278				0.682376				-0.206866				-	CLPR3	Inactive subunit of chloroplast ClpP complex
Cre12.g524300	46.715	0.606934				0.525418				-0.688152				-2.45049	*	**	***	-1.31793				-	CGL71	Predicted protein
Cre06.g252350	30.2315	0.605795				0.61885				-0.244597				1.73135	*	**	***	0.151678				-	CGL70	Predicted protein
Cre06.g304400	9.21759	0.60454				0.712237				1.18225				-0.301431				-0.425752				1.09463	SOUL4	SOUL heme-binding protein
Cre01.g027450	20.132	0.604189				-0.763243				-0.103508				-2.58497	*	**	***	-0.343831				-	TRX10	Thioredoxin-like protein
Cre03.g181500	64.4466	0.60298				-1.00895				0.461763				3.76495	*	**	***	0.138323				-	DPE1	alpha-1,4-glucanotransferase
Cre17.g720250	340.883	0.593665				-1.7376	*			-4.65726	*	**	***	-1.96362	*	**		-0.412136				-	LHCB4	Chlorophyll a/b binding protein of photosystem II
Cre06.g274400	17.3969	0.588163				-0.796379				0.187168				-0.0722016				-0.275334				-1.05811	-	K16219 - protein N-terminal methyltransferase (METTL11, NTM1) (1 of 1)
Cre06.g279500	83.2036	0.587522				-0.215833				0.031722				1.01363				0.265401				-	CPL6	Predicted protein
Cre09.g416500	54.3675	0.58059				-0.456227				-0.334744				-1.68966	*			-0.0996326				-	-	NA
Cre06.g292400	25.9421	0.576239				-2.45319	*	**	***	0.377341				-0.424803				0.10577				-	-	PF10184 - Uncharacterized conserved protein (DUF2358) (DUF2358) (1 of 8)
Cre07.g351600	4.95594	0.575901				-0.232693				0.421968				-2.58046	*	**	***	-0.632075				-	-	KOG0326 - ATP-dependent RNA helicase (1 of 1)
Cre10.g446650	1.0654	0.574143				3.33127	*	**	***	0.781838				4.25272	*	**	***	0.268825				-	-	DEAD/DEAH box family ATP dependent DNA helicase
Cre12.g514950	6.15469	0.56569				-1.20131				0.810306				1.53379	*			0.228249				-	-	DNA helicase
Cre11.g468750	45.8685	0.564084				-2.17663	*	**	***	-0.434253				-2.49855	*	**	***	-0.324342				-	CPLD48	Predicted protein
Cre12.g493150	14.8058	0.54795				-0.467497				0.0656439				-0.365079				-0.462303				-	VKE1	Vitamin K epoxide reductase
Cre13.g562475	36.3107	0.542477				-1.56563	*			0.172081				0.00258216				-0.834969				-	-	PTHR10585:SF10 - ER LUMEN PROTEIN RETAINING RECEPTOR FAMILY PROTEIN-RELATED (1 of 1)
Cre12.g555400	17.5458	0.536699				-1.30578				-0.735887				-1.90946	*	**	***	-0.0884043				-	-	PF10693 - Protein of unknown function (DUF2499) (DUF2499) (1 of 1)
Cre05.g242400	733.146	0.536041				1.14387				-1.02614				2.42088	*	**	***	-0.189563				-	-	PTHR35709:SF1 - PROTEIN PROTON GRADIENT REGULATION 5, CHLOROPLASTIC (1 of 1)
Cre06.g283000	0.875628	0.534075				-1.46696				0.589308				2.34542	*	**	***	-1.09221				-	-	NA
Cre02.g141100	49.5273	0.532667				-1.46226				-0.423228				-2.68548	*	**	***	-0.394097				-	-	PF11891 - Domain of unknown function (DUF3411) (DUF3411) (1 of 4)
Cre14.g613450	8.76006	0.520097				-2.93868	*	**	***	-0.932382				-3.25127	*	**	***	0.037934				-	-	PTHR12818:SF0 - NEF-ASSOCIATED PROTEIN 1 (1 of 1)
Cre03.g206550	22.8787	0.517309				-1.10878				-0.270428				-2.90105	*	**	***	-0.442269				-1.65455	-	Phosphoglycolate phosphatase/2-deoxyglucose-6-phosphate phosphatase.
Cre10.g435500	3.35242	0.516919				-2.8425	*	**	***	0.407637				2.18768	*	**	***	-0.653534				-	EFT2	Elongation factor Ts-like protein
Cre01.g017200	20.4608	0.515781				1.27626				0.515039				3.23305	*	**	***	0.0464518				-	-	Peptidyl-prolyl cis-trans isomerase, FKBP-type
Cre07.g314600	24.7969	0.507503				-1.04448				-0.335345				-3.00986	*	**	***	-0.437705				-	RPI2	Ribose-5 phosphate isomerase-related protein
Cre17.g717400	0	0.504851				1.899				2.56603	*			3.46718	*	**	***	0.703353				-	-	K00791 - tRNA dimethylallyltransferase (miaA, TRIT1) (1 of 2)
Cre11.g467689	171.932	0.502969				0.904168				-2.11	*			-1.16475				1.29139				-	PETC	Rieske iron-sulfur subunit of the cytochrome b6f complex, chloroplast precursor
Cre12.g485750	23.7974	0.497411				5.17425	*	**	***	1.93626	*	**	***	2.65052	*	**	***	0.706879				-	-	PTHR13420:SF5 - UPF0235 PROTEIN (1 of 1)
Cre01.g039150	24.0379	0.496305				-0.734082				-1.03518				-2.76524	*	**	***	-0.18052				-	TIC21	Tic20-like chloroplast import component protein
Cre02.g108200	3.69139	0.494416				-1.139				-0.159372				-1.00292				-1.39298				-	CGL80	Predicted protein
Cre24.g755097	2.4598	0.491711				4.47585	*	**	***	2.17668	*	**	***	2.94862	*	**	***	0.886053				-	-	Arsenite translocating ATPase
Cre04.g216350	15.8959	0.486778				-2.36363	*	**	***	-1.22459				-2.46091	*	**	***	-0.522541				-	-	Aldo/keto reductase
Cre12.g530100	11.2269	0.485083				3.22829	*	**	***	0.591431				-0.338441				-0.455018				-	CGL83	Predicted protein
Cre01.g052950	2.78968	0.482711				-1.84799	*	**		0.628614				-0.512905				-1.13998				-	PSO2	Artemis-related DNA-crosslink repair exonuclease
Cre01.g055412	4.62221	0.473298				-0.896104				1.43594	*			0.790945				0.305652				-	-	NA
Cre01.g018050	13.5047	0.467898				0.308069				0.754084				-0.274427				-0.663011				-	-	PTHR35313:SF1 - NO EXINE FORMATION 1 (1 of 1)
Cre17.g707950	19.9532	0.45091				-2.81092	*	**	***	1.39259	*	**		1.63079	*	**	***	0.0239425				-	HEP2	Hsp70 escorting protein, possibly chloroplastic
Cre12.g536800	144.635	0.448002				1.97387	*	**	***	-0.507122				1.86609	*	**	***	0.593073				-	CGL52	Predicted protein
Cre13.g570550	36.8039	0.439842				-0.925993				-0.0454126				1.31411				0.774215				-	-	Cytidine deaminase
Cre01.g003487	4.89636	0.431365				1.33458				1.39783	*			-0.821527				-0.107656				-	-	K13106 - pre-mRNA-splicing factor CWC26 (BUD13, CWC26) (1 of 1)
Cre06.g305050	15.879	0.427902				5.51283	*	**	***	1.84228	*	**	***	4.63247	*	**	***	0.036042				1.82566	-	Endonuclease/exonuclease/phosphatase family protein
Cre17.g702500	62.937	0.424445				1.81582	*	**	***	-1.18763				-1.30341				-1.38343				-	TAB2	PsaB RNA binding protein
Cre01.g019250	90.8139	0.422823				-3.75629	*	**	***	-0.411116				-0.863775				-0.635439				-	-	Putative dTDP-glucose 4-6-dehydratase
Cre12.g543303	14.8765	0.419952				3.11143	*	**	***	1.21336				3.31857	*	**	***	-0.294526				-	-	PF08783 - DWNN domain (DWNN) (1 of 1)
Cre01.g000350	33.3871	0.405664				-0.0884614				0.170067				0.628604				0.358215				-	-	1.14.13.12 - Benzoate 4-monooxygenase / p-hydroxybenzoate hydroxylase (1 of 1)
Cre09.g392467	110.021	0.403886				4.69672	*	**	***	1.92645	*	**	***	2.26277	*	**	***	-0.0107391				-	ATX1	Copper chaperone
Cre07.g314450	2.25	0.401337				-0.635969				1.50867				-2.41954	*	**		-1.21836				-	-	S-adenosyl-L-methionine-dependent methyltransferase
Cre03.g190150	71.0752	0.39352				1.02536				0.279887				0.308562				0.24393				-	CGL1	Predicted protein
Cre11.g467631	20.7609	0.393239				-0.487296				0.452158				2.63625	*	**	***	-0.138195				-	-	PTHR11705 - PROTEASE FAMILY M14 CARBOXYPEPTIDASE A,B (1 of 2)
Cre02.g077150	14.4834	0.38761				0.155355				-3.60767	*	**	***	-0.0692534				-0.92411				-1.72652	CPLD14	Predicted protein
Cre12.g542950	11.1642	0.387567				-0.321494				0.729601				-0.0904142				-0.170842				-	-	K14308 - nuclear pore complex protein Nup54 (NUP54, NUP57) (1 of 1)
Cre16.g687300	76.608	0.385346				-0.530569				0.13549				0.303997				0.524523				-	-	PF13599 - Pentapeptide repeats (9 copies) (Pentapeptide_4) (1 of 3)
Cre13.g604750	134.874	0.378136				1.46823	*	**		0.698376				1.73965	*	**	***	0.284219				-	-	PF13639 - Ring finger domain (zf-RING_2) (1 of 34)
Cre02.g142800	47.6505	0.375312				-2.09465	*	**	***	-1.31276				-0.0120148				0.512146				-	-	Thioredoxin-related protein
Cre10.g428100	1.32021	0.374765				-1.14858				-3.5795	*	**	***	-2.79097	*	**	***	-0.181826				-	-	2.1.1.216 - tRNA (guanine(26)-N(2))-dimethyltransferase / tRNA (m(2)(2)G(26))dimethyltransferase (1 of 2)
Cre02.g090650	6.06977	0.365639				-0.0117697				0.703112				3.49311	*	**	***	-0.902108				-	-	Endoplasmic reticulum Qb-SNARE protein, Sec20-family (Qb.I)
Cre17.g723250	59.177	0.364169				1.89744	*	**	***	0.166738				3.24668	*	**	***	-0.0752044				-	CPP1	Chloroplast processing protease
Cre06.g264550	54.4056	0.359592				1.70588				0.858887				3.47326	*	**	***	0.927886				-	CGL81	Predicted protein
Cre02.g143000	36.4568	0.356518				1.63494	*	**		0.0731108				1.30452				-0.0713058				-	-	Glycerol-3-phosphate acyltransferase
Cre03.g193950	140.047	0.345201				-3.20997	*	**	***	-2.94971	*	**	***	-1.94016	*	**	***	0.232312				-	-	K17892 - ferredoxin-thioredoxin reductase catalytic chain (FTRC) (1 of 1)
Cre10.g466350	39.245	0.342087				2.86148	*	**	***	1.10222				0.395532				0.330727				-	-	Calcium/calmodulin-dependent protein kinase
Cre01.g030550	18.116	0.33649				4.97115	*	**	***	1.78525	*	**	***	4.70216	*	**	***	-0.523735				-	-	PTHR13020 - UBIQUITIN-ASSOCIATED UBA/UBX DOMAIN-CONTAINING (1 of 1)
Cre01.g016514	43.539	0.334569				-1.32345				-0.485268				-2.27696	*	**	***	0.0929992				-	-	1.8.1.4 - Dihydrolipoyl dehydrogenase / Lipoyl dehydrogenase (1 of 2)
Cre14.g626700	1322.68	0.332159				0.212618				-1.45685				0.182741				1.56977				-	PETF	Ferredoxin
Cre02.g092550	21.474	0.328454				2.84181	*	**	***	0.792931				3.28821	*	**	***	-0.665043				-	-	PTHR10516:SF322 - OUTER ENVELOPE PROTEIN 61, CHLOROPLASTIC (1 of 1)
Cre04.g219200	8.53992	0.316556				0.237298				0.38281				-1.9629	*	**	***	0.573424				-	-	PF05057 - Putative serine esterase (DUF676) (DUF676) (1 of 4)
Cre09.g388097	16.5753	0.314391				2.5922	*	**	***	0.616682				2.15507	*	**	***	-0.143411				-	TOC80	Translocon at the outer envelope membrane of chloroplasts, 80 kD
Cre08.g378650	34.803	0.312578				2.59212	*	**	***	0.750831				2.39209	*	**	***	-0.503839				-	-	NA
Cre13.g569250	20.9992	0.295716				-2.33364	*	**	***	-0.251976				1.68874	*	**	***	0.183251				-	CGLD9	Predicted protein
Cre11.g468700	12.9137	0.291981				-1.82475	*	**		0.199293				-4.12686	*	**	***	-0.680484				-	-	K18010 - 7-hydroxymethyl chlorophyll a reductase (HCAR) (1 of 1)
Cre01.g032600	73.7269	0.286576				-2.51234	*	**	***	-0.0631136				1.8036	*	**	***	-0.830201				-	CGL25	Hypothetical protein
Cre06.g283034	12.7379	0.280892				-2.33323	*	**	***	-0.545441				-0.951759				-0.076688				-	-	KOG4840 - Predicted hydrolases or acyltransferases (alpha/beta hydrolase superfamily) (1 of 1)
Cre01.g016500	55.3139	0.276393				-1.64037	*	**		-0.391424				-2.09585	*	**	***	-0.224078				-	DLD2	Dihydrolipoamide dehydrogenase
Cre16.g694703	3.42649	0.275708				-0.914756				0.343534				-2.2784	*			-0.831729				-	-	PTHR12383:SF5 - PEPTIDASE-S24/S26 DOMAIN-CONTAINING PROTEIN (1 of 1)
Cre03.g185200	58.9133	0.27536				-1.90346	*	**	***	-0.912227				-0.273155				0.285976				-	-	Metallophosphoesterase/metallo-dependent phosphatase
Cre02.g098200	9.29667	0.272835				0.862183				0.932159				0.0215119				0.182764				-	-	PTHR15898:SF1 - GLUCOSE-INDUCED DEGRADATION PROTEIN 4 HOMOLOG (1 of 1)
Cre02.g105450	11.8919	0.264874				0.156814				0.286401				0.168707				0.370552				-	-	PTHR36749:SF1 - F7O18.3 PROTEIN (1 of 1)
Cre07.g318200	3.62659	0.262778				1.22016				1.6282	*	**		0.0816682				-0.560936				-	-	PTHR12197:SF138 - SET AND MYND DOMAIN-CONTAINING PROTEIN DDB_G0292140 (1 of 6)
Cre06.g249700	27.7811	0.2618				-1.40703				0.181838				0.311104				0.561676				-	-	PF02536 - mTERF (mTERF) (1 of 13)
Cre16.g683700	58.8243	0.260053				-1.48686	*	**		0.420518				3.22029	*	**	***	0.0320262				-	-	PF03798 - TLC domain (TRAM_LAG1_CLN8) (1 of 10)
Cre14.g629000	21.4443	0.258108				0.858443				0.0305031				0.287713				-0.928382				-	CGLD19	Predicted protein
Cre06.g281100	156.054	0.252179				1.40257	*	**	***	0.125271				2.61349	*	**	***	0.271921				-	MUT9	Casein kinase-related serine/threonine kinase, transcription repression, involved in circadian rhythms
Cre17.g742700	15.6556	0.251329				-1.82558	*	**	***	0.330983				-1.13397				-0.0641537				-	-	Histone-lysine N-methyltransferase
Cre17.g731100	183.956	0.249431				1.5913	*	**		-0.326483				3.08381	*	**	***	0.507305				-	-	KOG4457 - Uncharacterized conserved protein (1 of 1)
Cre17.g739550	14.4775	0.247425				5.08752	*	**	***	0.632209				-0.858956				-0.0820927				-	CPLD12	Protein of unknown function, conserved in plants and diatoms
Cre10.g466000	26.5161	0.242213				2.60271	*	**	***	0.947128				4.58419	*	**	***	-0.160515				1.88192	-	K18179 - cytochrome c oxidase assembly factor 6 (COA6) (1 of 1)
Cre09.g404000	158.31	0.235929				-3.88422	*	**	***	-4.84717	*	**	***	-4.20897	*	**	***	0.137684				-	-	PTHR14136:SF11 - THYLAKOID LUMENAL 17.4 KDA PROTEIN, CHLOROPLASTIC (1 of 2)
Cre10.g421750	53.2368	0.235136				-3.12336	*	**	***	0.0270835				0.611422				0.182553				-	CGL32	Predicted protein
Cre01.g040250	24.2743	0.22951				-0.239323				1.02771				1.9534	*	**	***	0.0283915				-	DNJ9	DnaJ-like protein
Cre06.g265850	2.38479	0.221463				-3.15755	*	**	***	-1.06981				-3.54351	*	**	***	-0.418864				-	TCP2	Tail-specific/C-terminal processing peptidase protease
Cre09.g407750	25.9998	0.212022				0.757673				0.913454				2.37419	*	**	***	0.355607				0.989434	-	NA
Cre05.g245102	40.1243	0.210026				1.88646	*	**	***	0.0758264				-1.38282				-0.33546				-	-	PTHR36347:SF1 - EXPRESSED PROTEIN (1 of 1)
Cre07.g340650	50.9635	0.206601				2.28965	*	**	***	0.83982				1.17571				0.0378489				-	-	KOG3306 - Predicted membrane protein (1 of 1)
Cre01.g032550	2.39996	0.204813				2.60722	*	**	***	1.70769	*	**	***	-0.911726				-0.49478				-	-	K11267 - sister chromatid cohesion protein PDS5 (PDS5) (1 of 1)
Cre17.g709350	50.3852	0.199577				0.420454				0.512699				2.52734	*	**	***	0.206028				-	-	Late endosomal Qc-SNARE protein, Syx8/Syntaxin8-family (Qc.III.c)
Cre17.g717350	8.36563	0.191999				-0.859483				-0.0261694				-3.14561	*	**	***	0.0118153				-	-	2.5.1.75 - tRNA dimethylallyltransferase / tRNA prenyltransferase (1 of 1)
Cre04.g221200	14.5054	0.187485				1.75	*	**	***	0.655758				-1.52342	*			0.395072				-	-	PTHR21717 - TELOMERIC REPEAT BINDING PROTEIN (1 of 1)
Cre01.g035850	15.2618	0.187326				0.478348				0.772275				3.6498	*	**	***	-1.99181	*			-	SEC24B	COP-II coat subunit
Cre06.g280650	85.191	0.187172				-1.18421				-1.21446				-1.287				-0.696727				-	CGL59	Predicted protein
Cre12.g487850	91.5527	0.184062				0.232402				1.1153				4.33285	*	**	***	-0.0375148				-	-	ARF/SAR superfamily small monomeric GTP binding protein
Cre11.g469450	9.33433	0.183327				1.91514	*	**	***	1.00405				1.41614				-0.440301				1.46812	-	PTHR12225 - ADHESION REGULATING MOLECULE 1 110 KDA CELL MEMBRANE GLYCOPROTEIN (1 of 1)
Cre16.g675246	41.14	0.181853				-1.78635	*	**	***	0.0933064				0.501581				0.0318754				-	-	PTHR12505 - PHD FINGER TRANSCRIPTION FACTOR (1 of 1)
Cre08.g374300	5.08445	0.176027				-2.472	*	**	***	-3.68142	*	**	***	-2.50816	*	**	***	-0.397524				-	-	K19323 - ataxin-10 (ATXN10) (1 of 1)
Cre06.g273050	19.0035	0.174179				-2.29893	*	**		-0.477291				-2.88759	*	**	***	-1.05545				-	CGLD10	Transcriptional regulator-like protein
Cre03.g188250	179.324	0.172857				-1.53689	*	**	***	-0.860111				-1.24326				0.401888				-	-	ADP-glucose pyrophosphorylase small subunit
Cre13.g583600	90.1928	0.170894				2.62379	*	**	***	0.819508				3.3697	*	**	***	0.20833				-	DGD1	Galactolipid galactosyltransferase
Cre08.g385050	86.9347	0.165405				0.829177				0.727477				1.61087	*	**	***	0.00213149				-	MAPK2	Mitogen-activated protein kinase
Cre06.g294800	4.26145	0.160804				-2.35296	*	**	***	0.0257823				-2.04196	*	**	***	-0.310479				-	CPLD37	Integral membrane protein
Cre12.g550850	365.362	0.160283				1.24702				-0.947567				0.108401				-0.315894				-	PSBP1	Oxygen-evolving enhancer protein 2 of photosystem II
Cre12.g494000	30.8627	0.157895				2.97254	*	**	***	0.559745				0.580089				0.112068				-	CGL82	Predicted protein
Cre16.g678851	8.6372	0.156937				-3.5315	*	**	***	-6.63227	*	**	***	-4.79758	*	**	***	0.0642999				-1.85799	-	PTHR31407:SF3 - PSBP DOMAIN-CONTAINING PROTEIN 2, CHLOROPLASTIC (1 of 1)
Cre11.g479950	22.9097	0.152306				5.51441	*	**	***	0.168475				2.23172	*	**	***	-2.67953	*			1.24173	-	Triose phosphate transporter
Cre16.g673650	261.635	0.151022				-1.01436				-3.16285	*	**	***	0.142697				-1.0648				-	LHCB5	Minor chlorophyll a/b binding protein of photosystem II
Cre16.g678000	25.1599	0.150234				-2.87526	*	**	***	-1.50782	*			-1.44198				-1.09654				-	-	PF11891 - Domain of unknown function (DUF3411) (DUF3411) (1 of 4)
Cre16.g660000	76.4799	0.145768				-2.82675	*	**	***	-0.777121				-0.564086				0.156648				-	-	PTHR12608:SF7 - GDT1-LIKE PROTEIN 2, CHLOROPLASTIC (1 of 2)
Cre16.g692650	11.7195	0.135383				1.20541				1.05275				-1.19074				-0.78556				-	CGL4	Predicted protein
Cre01.g039850	10.8898	0.13048				-0.416765				0.356532				-3.49616	*	**	***	0.216406				-	-	Carbohydrate/purine kinase, possible lysine decarboxylase
Cre17.g729700	6.92692	0.122884				2.32116	*	**	***	0.495221				1.92165	*	**	***	-0.384567				-	-	PTHR14374 - FOIE GRAS (1 of 1)
Cre02.g084500	7.38865	0.120335				-2.51669	*	**	***	0.292771				1.19945				-0.29905				-	-	PTHR13244 - ZINC FINGER MYND DOMAIN CONTAINING PROTEIN 10 (1 of 16)
Cre10.g427000	7.67988	0.118663				-0.467062				0.76227				1.57559	*	**		0.47423				-	MOC2	Predicted protein, possibly a mitochondrial transcription termination factor
Cre03.g159200	16.9871	0.117816				-1.14954				0.308738				-1.64985	*	**		0.0781231				-	UBC8	Ubiquitin-protein ligase
Cre06.g260250	17.125	0.115401				2.34765	*	**	***	-0.303536				0.638606				0.153333				-	CEM1	Chloroplast proton extrusion protein
Cre06.g252550	49.9945	0.103635				-0.193017				0.238204				1.74673	*	**	***	-0.018068				-	DLA3	Dihydrolipoamide acetyltransferase
Cre09.g401182	5.39304	0.102635				-3.31369	*	**	***	-2.6557	*	**	***	-3.04725	*	**	***	-0.343695				-	-	K14575 - AAA family ATPase (AFG2, DRG1, SPATA5) (1 of 1)
Cre07.g333900	122.189	0.0980427				-2.14026	*	**	***	-0.842488				-2.31025	*	**	***	0.062024				-	NUOA8	NADH:ubiquinone oxidoreductase 12.5 kDa subunit
Cre13.g585301	29.0883	0.0956493				-3.07292	*	**	***	-1.81297	*	**		-0.499061				0.625597				-	-	2.4.1.46 - Monogalactosyldiacylglycerol synthase / Uridine diphosphogalactose-1,2-diacylglycerol galactosyltransferase (1 of 1)
Cre02.g144850	32.2024	0.0902843				-2.24807	*	**	***	-0.339334				-3.00538	*	**	***	-0.141068				-	CGLD26	Predicted protein
Cre02.g099000	178.578	0.0766761				2.97926	*	**	***	0.442835				2.52138	*	**	***	0.142042				-	-	Late endosomal Qc-SNARE protein, Syx6/Tlg1/Syp5/6-family (Qc.III.b)
Cre16.g666200	137.644	0.073571				2.69082	*	**	***	0.33047				1.33689				0.204697				-	-	PTHR11909:SF146 - CASEIN KINASE-LIKE PROTEIN (1 of 2)
Cre12.g517350	162.78	0.0689906				3.90222	*	**	***	1.1244				3.72814	*	**	***	0.317001				-	LSD1	Zinc-finger protein Lsd1
Cre02.g074600	21.5474	0.0684022				5.19375	*	**	***	1.36565				3.67903	*	**	***	0.314857				-	CGL60	Predicted protein
Cre06.g293051	22.6059	0.0575809				1.55924	*	**	***	1.33044	*	**		2.04483	*	**	***	0.300407				-	-	PF05021 - NPL4 family (NPL4) (1 of 1)
Cre12.g508000	101.232	0.0559224				-0.0360709				-1.45986	*			-2.15286	*	**	***	-0.545592				-	TIC40	Translocon component Tic40-related protein
Cre10.g423500	182.449	0.0541762				-0.294538				-0.49438				-0.644957				0.218395				-	HMO1	Heme oxygenase
Cre06.g287176	30.9786	0.0460599				-0.0571478				-1.61384	*	**	***	0.190662				-0.330178				-	-	PF01713 - Smr domain (Smr) (1 of 5)
Cre03.g182600	60.7708	0.0437249				1.40179	*	**	***	-0.0159474				2.18394	*	**	***	0.134707				-	CPL1	Predicted protein
Cre13.g563150	13.2515	0.0430958				-2.15696	*	**	***	-0.0500633				-2.39349	*	**	***	-0.534273				-	CGLD8	Predicted protein
Cre17.g718800	10.5246	0.0388989				-1.4264				-0.348681				-1.55805	*	**		0.132292				-	-	PTHR11668//PTHR11668:SF267 - SERINE/THREONINE PROTEIN PHOSPHATASE // SUBFAMILY NOT NAMED (1 of 3)
Cre07.g318800	1.00763	0.0370917				6.5833	*	**	***	3.95206	*	**		10.0642	*	**	***	0.787644				7.46476	HSP22A	Heat shock protein 22A
Cre06.g255250	21.6488	0.0339451				0.626434				0.912145				1.41376	*	**		0.375116				-	-	NA
Cre12.g524350	8.30035	0.0262698				-2.4558	*	**		-1.94838	*			0.101685				0.0651583				-	HUS1	DNA damage checkpoint protein
Cre17.g710800	53.2205	0.00370618				3.48876	*	**	***	1.37684				1.60478	*			-0.146968				-	NFU3	Iron-sulfur cluster assembly protein
Cre12.g557000	31.4669	0.000930231				0.931353				1.2411				-0.271506				0.033744				-	APG12	Autophagy-related protein
Cre12.g536500	102.103	-0.0028626				-1.45675				0.253908				0.0961234				0.147784				-	CGL10	Conserved Sel1 repeat protein
Cre02.g089900	238.711	-0.010585				3.73904	*	**	***	-0.258749				2.89242	*	**	***	0.0193244				1.20546	-	PTHR10687 - SECRETORY CARRIER-ASSOCIATED MEMBRANE PROTEIN SCAMP (1 of 1)
Cre01.g061077	373.273	-0.0172826				0.893498				1.14887				1.76042	*	**	***	0.255235				-	-	PTHR31096:SF14 - ACT DOMAIN-CONTAINING PROTEIN (1 of 1)
Cre01.g047450	16.003	-0.0209174				-3.71414	*	**	***	-0.661294				-3.02564	*	**	***	-0.304141				-	-	Otubain cysteine protease
Cre02.g087700	144.331	-0.025286				-0.738785				-0.776479				-0.714489				-0.836149				-	APX1	Ascorbate peroxidase
Cre12.g551950	205.7	-0.0263652				-2.50627	*	**		-5.61426	*	**	***	0.95852				-2.7426	*			-	CGL38	Predicted protein
Cre01.g031100	430.978	-0.0326645				0.0813772				-1.52008				-1.23733				0.887562				-	TEF30	Predicted protein
Cre08.g372450	281.29	-0.0380198				-2.30757	*	**	***	-2.74317	*	**	***	-0.324969				-0.718625				-	PSBQ	Oxygen evolving enhancer protein 3
Cre09.g387000	270.499	-0.0536413				1.54973	*			0.745912				3.11834	*	**	***	0.602528				-	CGL34	Predicted protein
Cre11.g467755	13.4531	-0.0554228				-2.44326	*	**	***	-3.75774	*	**	***	-3.97789	*	**	***	0.795302				-	-	PTHR15020:SF11 - UPF0659 PROTEIN YMR090W (1 of 3)
Cre03.g157850	23.052	-0.0568125				-0.00469659				-0.215728				0.647908				0.637167				1.09484	-	NA
Cre06.g278159	521.534	-0.0577162				1.20347				0.323387				2.08855	*	**	***	0.327673				-	CON1	CONSTANS-like protein involved in circadian rhythms
Cre02.g078966	20.2074	-0.05925				2.92351	*	**	***	0.352805				2.44093	*	**	***	0.342559				-	-	PTHR23076:SF70 - ATP-DEPENDENT ZINC METALLOPROTEASE FTSH 7, CHLOROPLASTIC-RELATED (1 of 1)
Cre12.g513950	36.0336	-0.0605338				-2.65203	*	**	***	-3.33578	*	**	***	-3.5607	*	**	***	-0.671146				-1.08327	SUF4	Iron-sulfur cluster assembly protein
Cre16.g674890	39.3276	-0.0623675				2.43144	*	**	***	0.421834				1.48885	*	**		-0.289722				-	CGLD5B	AP2-domain transcription factor
Cre10.g435450	81.6724	-0.065563				4.34884	*	**	***	1.41888				3.87485	*	**	***	0.261737				1.53562	CPL2	Transcription factor-like protein
Cre10.g428900	8.07478	-0.0656058				-1.5585				-0.217366				-3.40585	*	**	***	0.353673				-	-	Putative ribosomal RNA methyltransferase
Cre01.g055200	22.9416	-0.0674044				-1.45728				-0.146189				0.559669				0.224866				-	CPL7	GIF3-like protein
Cre10.g446350	46.0399	-0.0698118				-1.77656				-3.16092	*	**	***	-4.26676	*	**	***	-0.314746				-	CGLD14	Predicted protein
Cre02.g084350	35.0133	-0.0776381				1.32918				-2.4824	*	**	***	-1.2617				-0.292957				-	CGLD1	Predicted protein
Cre02.g088450	14.635	-0.0783047				-0.92651				-0.9701				0.853471				0.358025				-	-	Conserved expressed protein
Cre06.g307100	11.7189	-0.0787612				2.49642	*	**	***	0.80856				-3.22732	*	**	***	-0.672994				-	AKC2	ABC1/COQ8 Ser/Thr kinase
Cre13.g607600	9.93649	-0.0792612				-2.94146	*	**	***	-0.819095				-2.72238	*	**	***	0.621429				-	-	2.7.7.2 - FAD synthetase / FMN adenylyltransferase (1 of 2)
Cre10.g465950	28.4067	-0.0817491				2.54479	*	**	***	0.878045				4.39394	*	**	***	-0.00594181				2.16601	-	K12846 - U4/U6.U5 tri-snRNP-associated protein 3 (SNRNP27) (1 of 1)
Cre01.g015500	63.1249	-0.0858879				2.7982	*	**	***	0.877827				4.68594	*	**	***	0.126317				-	-	PTHR10774 - EXTENDED SYNAPTOTAGMIN-RELATED (1 of 18)
Cre07.g312500	157.671	-0.0930251				0.818375				-0.198617				3.74267	*	**	***	0.092394				-	-	NA
Cre01.g040300	19.5826	-0.101365				-1.23106				-0.335996				-3.58849	*	**	***	-0.45718				-	-	PTHR10509:SF27 - PROTEIN COMT-1 (1 of 2)
Cre03.g201400	18.3195	-0.10909				-1.84766	*	**	***	-0.280326				2.16452	*	**	***	-0.242409				1.15181	-	Phosphoprotein phosphatase 2C
Cre04.g225900	158.283	-0.114068				1.31725				0.565808				2.89474	*	**	***	-0.0188298				1.17859	-	Endosomal R-SNARE protein, Vamp7/Nyv1-family (R.III)
Cre14.g630835	180.41	-0.117362				-3.30685	*	**	***	-2.10356	*	**	***	-1.3621				-0.148845				-	-	NA
Cre03.g193300	196.423	-0.137624				2.86358	*	**	***	0.36566				3.18797	*	**	***	0.311744				-	-	PTHR18901//PTHR18901:SF4 - 2-DEOXYGLUCOSE-6-PHOSPHATE PHOSPHATASE 2 // SUBFAMILY NOT NAMED (1 of 1)
Cre09.g401022	15.177	-0.140536				-2.5692	*	**		-0.565156				-3.31876	*	**	***	-0.627245				-	-	K12448 - UDP-arabinose 4-epimerase (UXE, uxe) (1 of 1)
Cre13.g608000	58.3502	-0.143438				-2.48626	*	**	***	-0.910594				-1.2702				-0.17566				-	CPLD52	Predicted protein
Cre02.g106350	57.0429	-0.158932				1.80382	*	**	***	1.08972				3.36306	*	**	***	0.333629				-	-	Vanadium-dependent haloperoxidase-like protein
Cre01.g021200	4.13169	-0.159591				2.94823	*	**	***	2.37413	*	**	***	0.71317				-0.0436629				-	CGL47	Putative sulfur metabolite repression control protein
Cre03.g198200	18.8342	-0.176205				-0.209283				-0.18491				-1.27776	*			0.272019				-	-	1,3-beta-D-glucan synthase
Cre16.g661350	25.6786	-0.176331				1.09419				-0.822247				-3.39055	*	**	***	-1.12244				-0.982118	RMT1	Rubisco large subunit N-methyltransferase
Cre03.g177750	16.0762	-0.179836				-3.38958	*	**	***	-1.23214				-3.996	*	**	***	0.186559				-	-	PTHR11206:SF94 - DNA-DAMAGE-INDUCIBLE PROTEIN F (1 of 4)
Cre06.g278171	26.7808	-0.181719				-0.617553				-1.22472				0.204375				0.191336				-	-	PF04720 - PDDEXK-like family of unknown function (PDDEXK_6) (1 of 15)
Cre10.g419700	32.526	-0.190177				-1.74263	*	**	***	-0.370187				-0.847571				0.150758				-	CGL6	Predicted protein
Cre12.g495100	17.8913	-0.193701				0.744639				-0.625156				-1.89305	*	**		-2.46643	*			-	PSR1	Phosphorus starvation response protein, Myb-like transcriptional regulator
Cre02.g110750	54.0236	-0.197117				-0.164835				0.935861				1.56908	*	**	***	0.0499914				1.31354	LHCB7	Chlorophyll a/b binding protein
Cre11.g482050	12.9427	-0.19856				4.27434	*	**	***	0.879095				3.97832	*	**	***	0.357473				-	-	Similar to Flagellar Associated Protein FAP208
Cre02.g107600	18.4096	-0.20716				-3.23339	*	**	***	-0.391743				-2.38243	*	**	***	-0.00492373				-	-	K16190 - glucuronokinase (GLCAK) (1 of 1)
Cre13.g566200	172.835	-0.218849				1.31855				-0.283249				1.3141				0.855559				-	-	PF00642 - Zinc finger C-x8-C-x5-C-x3-H type (and similar) (zf-CCCH) (1 of 18)
Cre09.g396950	119.344	-0.221961				2.94233	*	**	***	0.158812				3.68658	*	**	***	0.321682				-	-	Sodium-dependent phosphate transporter, major facilitator superfamily
Cre10.g426335	17.7613	-0.223536				1.26967				0.956223				-1.96471	*	**	***	-0.00502926				-	-	PF07496 - CW-type Zinc Finger (zf-CW) (1 of 5)
Cre09.g396213	762.221	-0.227207				-1.9933	*	**		-4.79369	*	**	***	-2.86411	*	**	***	-0.295084				-	PSBO	Oxygen-evolving enhancer protein 1 of photosystem II
Cre03.g149650	95.3916	-0.22783				1.66504	*	**		-0.0186792				1.26809				0.55136				-	CCD1	Carotenoid cleavage dioxygenase
Cre14.g614000	35.086	-0.229715				2.39815	*	**	***	0.410733				1.08709				0.966879				-	CGL17	Predicted protein
Cre12.g534450	85.4384	-0.230101				-1.93539	*	**	***	-1.56535	*	**		-1.9433	*	**	***	0.263124				-	-	PTHR23308//PTHR23308:SF29 - NUCLEAR INHIBITOR OF PROTEIN PHOSPHATASE-1 // SUBFAMILY NOT NAMED (1 of 1)
Cre03.g196600	5.0041	-0.233991				-0.798995				-0.0830997				-2.74975	*	**	***	0.0630016				-	RAD17	DNA damage checkpoint protein
Cre16.g694400	43.662	-0.255029				-0.133903				-1.83136	*	**	***	-2.70994	*	**	***	-0.116142				-	TGD2	Permease-like component of an ABC transporter
Cre06.g305900	30.8786	-0.256623				-3.15543	*	**	***	-2.58721	*	**	***	-4.06931	*	**	***	0.0560116				-	-	Sugar nucleotide transporter, UAA transporter family
Cre01.g009650	17.7043	-0.258583				-0.505646				-0.295515				3.05239	*	**	***	-0.503941				-	BUG25	Basal body protein and putative AP2 domain transcription factor
Cre03.g176700	14.1243	-0.262465				-1.01001				-1.90152	*	**		-0.483708				0.283931				-	MRPS29	Putative mitochondrial ribosomal protein S29, imported to mitochondria, hypothetical protein; was CPL4
Cre01.g013150	22.9162	-0.271849				-2.02112	*	**	***	-0.636342				-0.49744				-0.435818				1.68783	-	K06995 - uncharacterized protein (K06995) (1 of 1)
Cre07.g313800	39.0135	-0.272379				-5.25067	*	**	***	-0.527016				-2.23439	*	**	***	0.753918				-	-	NA
Cre02.g086100	23.1203	-0.282555				-1.9195				-5.3442	*	**	***	-4.76659	*	**	***	0.172674				-	CGL40	Predicted protein
Cre06.g270150	11.8948	-0.285249				-0.194036				0.812787				0.0861249				-1.29502				-	-	Mitochondrial substrate carrier protein
Cre03.g177711	26.252	-0.290113				-0.378411				0.180334				-1.56339	*	**		0.208359				-	-	NA
Cre17.g720400	5.88654	-0.290494				-3.46082	*	**	***	-0.685761				-3.68851	*	**	***	-0.0451722				-	HMA1	Heavy metal transporting ATPase
Cre13.g575900	30.3252	-0.291786				2.84792	*	**	***	0.310148				0.857135				-0.0121252				-	-	PTHR13165 - ARSENITE-RESISTANCE PROTEIN 2 (1 of 1)
Cre03.g177700	17.8026	-0.307034				0.700233				0.201223				-1.83125	*	**	***	-0.0701322				-	NIT2	Transcription factor regulating nitrogen metabolism
Cre10.g452050	150.556	-0.307261				-0.640265				-2.22416	*	**	***	-2.72208	*	**	***	0.314282				-	LHCA4	Light-harvesting protein of photosystem I
Cre14.g630847	91.1992	-0.311416				-3.25355	*	**	***	-2.18633	*	**	***	-1.21316				-0.17261				-	-	PTHR10683:SF10 - TRANSALDOLASE-LIKE PROTEIN (1 of 1)
Cre16.g675100	62.9207	-0.314569				2.12348	*	**	***	-0.00583137				0.341147				0.250347				1.76818	-	PTHR31319:SF10 - ZINC FINGER PROTEIN CONSTANS-RELATED (1 of 3)
Cre01.g037350	8.16541	-0.316958				-2.70931	*	**	***	-5.27655	*	**	***	-3.57907	*	**	***	0.135375				-	-	Thioesterase-like protein
Cre13.g588900	0.451207	-0.322315				-0.911066				1.71937				-1.39786				-1.16596				-	-	PTHR13620 - 3-5 EXONUCLEASE (1 of 6)
Cre09.g387550	11.2908	-0.323075				-0.79966				0.315537				1.49758	*	**		-0.236898				-	-	NA
Cre02.g077100	378.855	-0.33116				5.71369	*	**	***	1.41732	*			3.28512	*	**	***	0.132708				1.43137	GSH1	Glutathione synthetase
Cre16.g676450	31.7379	-0.341778				-1.09749				-0.48139				-2.66568	*	**	***	0.224427				1.09894	CPLD39	Predicted protein
Cre06.g271950	5.47941	-0.348744				-0.607323				-0.0105321				-1.14055				-0.423639				-	-	PTHR10013 - GENERAL VESICULAR TRANSPORT FACTOR P115 (1 of 1)
Cre01.g028150	30.1976	-0.350218				-2.94696	*	**	***	-1.00273				1.42171	*	**		0.403589				-	-	PTHR13166//PTHR13166:SF4 - PROTEIN C6ORF149 // SUBFAMILY NOT NAMED (1 of 1)
Cre06.g283400	104.273	-0.362297				2.03005	*	**	***	0.768688				1.31841				-0.277824				-	-	3.1.3.24 - Sucrose-phosphate phosphatase / Sucrose-6-phosphate phosphatase (1 of 3)
Cre07.g342800	42.7813	-0.368535				-2.28268	*	**		-0.0866299				3.84533	*	**	***	1.34425				-	CGL16	Predicted protein
Cre16.g682950	5.96169	-0.373968				-1.30212				0.511052				-0.70826				0.12586				-	RAD9	DNA damage checkpoint protein
Cre06.g275150	19.2931	-0.376477				1.09051				-0.0562691				2.40091	*	**	***	-0.321067				-	-	Triacylglycerol lipase
Cre05.g242650	16.4737	-0.385133				0.711459				-0.306438				1.18894				0.0726012				-	-	NA
Cre12.g534700	60.3807	-0.395673				2.30304	*	**	***	-0.303636				-1.42215				0.344489				-	FKB19	Peptidyl-prolyl cis-trans isomerase, FKBP-type
Cre01.g047800	105.479	-0.396874				0.965814				-3.16767	*	**	***	-3.68501	*	**	***	-0.264153				-	GRX6	Glutaredoxin, CGFS type
Cre07.g350750	143.979	-0.400827				4.98501	*	**	***	1.7343	*			4.77193	*	**	***	0.36302				1.09786	PTO1	Alternative oxidase
Cre01.g018075	17.8746	-0.414867				-1.2029				-0.817178				0.847615				0.561606				-	-	NA
Cre16.g664801	36.606	-0.425327				0.907394				-0.416286				1.52552	*	**		0.0649614				-	-	PTHR22936//PTHR22936:SF32 - RHOMBOID-RELATED // SUBFAMILY NOT NAMED (1 of 4)
Cre16.g656300	86.25	-0.428029				2.10948	*	**	***	0.535198				2.87643	*	**	***	-0.893556				-	DPR1	Dihydrodipicolinate reductase
Cre16.g687450	58.9472	-0.438756				-1.87389	*	**		-2.59221	*	**	***	-4.86803	*	**	***	0.272502				-	-	PTHR16254:SF6 - K(+) EFFLUX ANTIPORTER 3, CHLOROPLASTIC (1 of 1)
Cre01.g030200	67.5601	-0.443839				-0.568719				-2.23931	*	**	***	-3.12612	*	**	***	0.304571				-	-	Phosphoprotein phosphatase 2C delta
Cre06.g249600	0.0813848	-0.452685				3.55742	*	**	***	4.62802	*	**	***	2.52215				-0.139834				-	-	NA
Cre16.g692600	8.60896	-0.459263				2.18294	*	**	***	0.970847				1.74698	*	**	***	-0.135834				-	-	K08592 - sentrin-specific protease 1 [EC:3.4.22.68] (SENP1) (1 of 1)
Cre11.g467759	69.2869	-0.467777				1.24721	*			0.970702				-1.55619	*	**	***	-0.196743				-	-	PTHR34548:SF2 - PROTEIN TIC 21, CHLOROPLASTIC (1 of 2)
Cre10.g460050	204.677	-0.486616				-0.903013				0.429854				-0.972205				-2.50476	*			-	-	PTHR10098//PTHR10098:SF123 - RAPSYN-RELATED // SUBFAMILY NOT NAMED (1 of 1)
Cre02.g109800	4.6383	-0.51094				0.235001				-3.50018	*	**	***	-4.10151	*	**	***	0.663756				-	-	FAD-dependent oxidoreductase
Cre01.g035900	0.888213	-0.514166				1.23851				1.89032	*	**		3.95952	*	**	***	-0.526384				-	-	NA
Cre06.g307150	391.313	-0.517341				-0.200128				-0.988971				0.634918				0.343528				-1.05527	AMB1	Beta-amylase
Cre13.g574700	53.3355	-0.521381				-0.417524				-0.00488274				0.608889				0.30574				-	-	PTHR19332 - PEROXISOMAL MEMBRANE PROTEIN PEX13 (1 of 1)
Cre16.g689087	110.361	-0.521533				-0.561163				0.825094				2.18808	*	**	***	-0.348634				-	-	PTHR10994:SF71 - RETICULON-LIKE PROTEIN B3 (1 of 1)
Cre01.g045550	315.158	-0.522842				-3.92333	*	**	***	-1.4538	*	**	***	-0.694776				0.12304				-	-	Triose phosphate transporter
Cre11.g476650	23.3093	-0.525784				-1.73487	*	**		-3.28018	*	**	***	0.119813				-0.290965				-	PUL1	Pullulanase-type starch debranching enzyme
Cre11.g481450	919.835	-0.531566				1.37937				0.122891				1.05175				1.10494				-	ATPG	CF0 ATP synthase subunit II precursor
Cre03.g182551	2433.33	-0.552802				-1.01291				-5.11741	*	**	***	-2.76933	*	**	***	0.137837				-	PCY1	Pre-apoplastocyanin
Cre06.g249650	10.2715	-0.55411				1.82722	*	**	***	0.809997				-1.05353				-0.00480047				-	-	SCP-like RNA Pol II CTD protein phosphatase
Cre14.g618050	18.636	-0.561503				-2.5202	*	**	***	-5.12617	*	**	***	-3.84368	*	**	***	-0.878246				-	PLP3	Plastid lipid associated protein
Cre05.g247400	49.0832	-0.564752				-0.732425				1.23709				-2.32285	*	**	***	-0.922654				-	RDP4	Putative rhodanese domain phosphatase
Cre12.g486300	603.212	-0.580523				-0.00349284				-1.53954				-1.6979	*	**		0.525828				-	PSAL	Photosystem I reaction center subunit XI
Cre12.g486600	12.2412	-0.601165				-3.14237	*	**	***	-1.03838				-3.33615	*	**	***	-0.28305				-	MEX1	Maltose exporter-like protein
Cre17.g719900	36.7716	-0.615779				-4.4167	*	**	***	-0.996988				0.609276				-0.0144228				-	PWD1	Phosphoglucan water dikinase
Cre09.g388060	23.4055	-0.625019				-5.29381	*	**	***	-1.9299	*	**	***	-3.30394	*	**	***	0.396203				-	VDR1	Violaxanthin de-epoxidase-related protein
Cre05.g244800	33.184	-0.635799				-3.81183	*	**	***	-1.80919	*	**	***	-2.35774	*	**	***	0.0473608				-	-	PTHR13194:SF19 - NAD(P)-BINDING ROSSMANN-FOLD SUPERFAMILY PROTEIN (1 of 1)
Cre07.g341800	11.3202	-0.638619				0.131949				0.713975				0.419469				0.407033				-	-	K02326 - DNA polymerase epsilon subunit 3 (POLE3) (1 of 1)
Cre12.g532600	27.0578	-0.65107				1.81893	*	**	***	0.10947				2.94479	*	**	***	0.449537				-	CGL44	RabGAP/TBC protein
Cre01.g000400	18.2859	-0.652582				-4.91247	*	**	***	-2.46953	*	**	***	-3.64368	*	**	***	-0.161139				-	-	PTHR10994:SF61 - RETICULON-LIKE PROTEIN (1 of 6)
Cre04.g229300	520.735	-0.667312				-1.62706	*	**		-1.49037	*			-1.84647	*	**	***	0.65403				-	RCA1	Rubisco activase
Cre02.g098950	41.5281	-0.681132				0.166652				0.0164867				0.120717				-0.869927				-	-	Late endosomal Qc-SNARE protein, Syx6/Tlg1/Syp5/6-family (Qc.III.b)
Cre10.g431850	19.3781	-0.689998				-1.61574				0.681507				-2.85999	*	**	***	-1.52734				-	-	PTHR23029:SF49 - PHOSPHOHISTIDINE PHOSPHATASE SIXA (1 of 1)
Cre12.g531350	5.96778	-0.695384				-2.47302	*	**	***	-1.76726	*	**		-2.50384	*	**	***	-0.804958				-	CGL62	Cell cycle associated protein
Cre01.g048350	28.8505	-0.711845				0.223228				-0.828971				3.08358	*	**	***	-0.469025				-	-	Mannan endo-1,4-beta-mannosidase
Cre06.g278212	1.19493	-0.713351				5.62694	*	**	***	1.6396				5.26115	*	**	***	-0.308605				-	CGL46	Predicted protein
Cre06.g278117	36.8346	-0.717621				-3.29691	*	**	***	-3.7768	*	**	***	-5.50829	*	**	***	-0.405434				-1.30901	CPLD7	Predicted protein
Cre05.g237050	104.25	-0.725747				0.403053				-0.41919				-2.80162	*	**	***	0.456855				-	CGLD27	Predicted protein
Cre10.g452100	127.514	-0.734173				-1.58334				-1.6617	*			-3.53843	*	**	***	-1.00321				-0.997922	PSBY2	Ycf32-related polyprotein of photosystem II
Cre17.g724300	446.912	-0.735934				-0.428111				-4.28179	*	**	***	-2.03731	*	**		0.851951				-	PSAK	Photosystem I reaction center subunit psaK
Cre06.g249555	4.32091	-0.738825				-1.41553				0.342665				-1.27052				-1.03892				-	-	NA
Cre10.g420700	198.804	-0.745405				-1.41192				-2.18398	*	**	***	-1.64954	*			0.460024				-	ATP15	Mitochondrial F1F0 ATP synthase, epsilon subunit
Cre07.g318350	97.9876	-0.750725				-3.31695	*	**	***	-1.71286	*	**	***	-2.19217	*	**	***	0.187868				-	CGL64	Predicted protein
Cre17.g733250	24.2988	-0.765537				-3.88945	*	**	***	-3.17737	*	**	***	-5.01141	*	**	***	-0.379706				-1.15443	-	Peptidyl-prolyl cis-trans isomerase, FKBP-type
Cre10.g420350	1032.78	-0.768841				-0.583495				-3.48406	*	**	***	-1.40567				0.461695				-	PSAE	Photosystem I 8.1 kDa reaction center subunit IV
Cre08.g362450	206.973	-0.785272				-4.98869	*	**	***	-2.74344	*	**	***	0.12771				-1.06045				-	AMA2	Alpha-amylase
Cre17.g701700	288.628	-0.803164				1.98365	*	**	***	0.64148				1.03389				0.891529				-	-	Plastid acyl-ACP desaturase
Cre10.g437829	2.95752	-0.820036				-3.2684	*	**	***	-4.2668	*	**	***	-2.54371	*	**		-0.672747				-	-	PTHR13271:SF19 - PROTEIN SET DOMAIN GROUP 40 (1 of 1)
Cre11.g467573	378.375	-0.824623				0.0388925				-3.17742	*	**	***	-2.13309	*	**		1.13324				-	LHCA3	Chlorophyll a/b binding protein of photosystem I, type III
Cre16.g680800	0.0515058	-0.825807				1.78621				2.37807	*			3.08268	*	**	***	0.00674326				-	-	PF00651 - BTB/POZ domain (BTB) (1 of 55)
Cre05.g242600	281.861	-0.848751				-1.66764	*	**	***	-1.23805	*			2.48132	*	**	***	-0.455767				-	-	PF00320 - GATA zinc finger (GATA) (1 of 12)
Cre05.g238332	1552.92	-0.878511				-0.468911				-2.70798	*	**	***	-1.46873	*			0.104486				-	PSAD	Photosystem I reaction center subunit II, 20 kDa
Cre12.g556150	27.323	-0.907191				-0.0895804				-1.86698	*	**	***	-2.86367	*	**	***	0.217766				-	-	PTHR10794:SF52 - CAAX AMINO TERMINAL PROTEASE FAMILY PROTEIN (1 of 1)
Cre14.g628500	3.8272	-0.907434				0.410715				-2.06229	*			-2.85194	*	**	***	0.426666				-	-	PTHR10366//PTHR10366:SF430 - NAD DEPENDENT EPIMERASE/DEHYDRATASE // SUBFAMILY NOT NAMED (1 of 1)
Cre12.g499950	16.0875	-0.940125				-1.33438				-0.856884				-2.18083	*	**	***	-0.712876				-	-	PF07819 - PGAP1-like protein (PGAP1) (1 of 2)
Cre10.g433050	1.93599	-0.942893				-2.21191	*	**		-0.557401				-1.87507				-0.0407975				-	-	Dynamin-related GTPase
Cre02.g119050	110.277	-0.958736				-0.391435				0.0771819				2.00769	*	**	***	-0.070938				-	CER1	Carboxyesterase-related protein
Cre11.g467754	24.6915	-0.988691				-5.73017	*	**	***	-1.74482	*	**	***	-6.30117	*	**	***	0.056518				1.11336	-	Solute carrier protein, UAA transporter family
Cre09.g387100	28.4616	-0.992633				-0.222684				-0.643343				-3.90738	*	**	***	-0.387046				-	CGL12	Predicted protein
Cre10.g464650	42.0851	-1.01421				-3.71454	*	**	***	-3.27427	*	**	***	-4.49612	*	**	***	0.397349				-	CGL36	Transmembrane protein
Cre11.g482001	7.51874	-1.05457				-1.3373				-5.90457	*	**	***	-2.7595	*	**	***	0.587388				-	-	K13118 - protein DGCR14 (DGCR14) (1 of 1)
Cre05.g233950	999.844	-1.06905				0.274899				-0.0522376				1.98809	*	**	***	0.166393				-	-	PTHR33222:SF4 - PROTEIN CURVATURE THYLAKOID 1A, CHLOROPLASTIC (1 of 1)
Cre12.g483950	312.738	-1.07549				-0.396783				-2.53637	*	**	***	0.887181				0.0833534				-	MDH4	NAD-dependent malate dehydrogenase, mitochondrial
Cre12.g561000	23.6606	-1.0901				-2.95824	*	**	***	-3.30061	*	**	***	-5.03075	*	**	***	-0.15307				-0.981302	CYN28	Peptidyl-prolyl cis-trans isomerase, cyclophilin-type
Cre03.g174750	6.17103	-1.09316				-0.0136028				-2.74885	*	**	***	1.11938				-0.457919				-	CYN26	Peptidyl-prolyl cis-trans isomerase, cyclophilin-type
Cre14.g624201	85.3564	-1.09333				-4.90144	*	**	***	-2.34439	*	**	***	-2.92343	*	**	***	0.444884				-	-	PTHR10438:SF247 - THIOREDOXIN-LIKE PROTEIN CDSP32, CHLOROPLASTIC (1 of 1)
Cre08.g372550	8.06466	-1.11567				-1.13263				-2.24487	*	**	***	-0.471947				-0.768166				-1.37594	CDKB1	Plant specific cyclin dependent kinase
Cre17.g720350	5.33784	-1.11662				4.01136	*	**	***	-0.217053				5.42812	*	**	***	-0.41725				-	MINE1	Chloroplast division site-determinant MinE
Cre02.g120150	3606.95	-1.13548				1.57876	*			-0.126843				1.3238				0.733596				-	RBCS2	Ribulose-1,5-bisphosphate carboxylase/oxygenase small subunit 2
Cre01.g007050	166.904	-1.13807				0.918042				-1.19006				-0.00290415				0.289114				-	CPLD11	Predicted protein
Cre16.g650400	11.4034	-1.19248				2.09552	*	**	***	-0.929814				-3.17857	*	**	***	-0.195795				-	-	PF04640 - PLATZ transcription factor (PLATZ) (1 of 3)
Cre09.g412100	1842.69	-1.2199				0.912939				-1.83018	*	**		-0.369892				0.445124				-	PSAF	Photosystem I reaction center subunit III
Cre10.g444800	94.5498	-1.23391				-3.52496	*	**	***	-1.07713				-2.07933	*	**	***	-0.229956				1.01673	CGL63	Predicted protein
Cre06.g311000	17.0441	-1.25436				-4.07468	*	**	***	-0.106181				-2.62792	*	**	***	0.0725139				-	FBT2	Folate transporter
Cre12.g560950	345.08	-1.25611				-0.412574				-4.48865	*	**	***	-2.86105	*	**	***	-0.00696912				-	PSAG	Photosystem I reaction center subunit V
Cre01.g033763	14.1492	-1.26324				-0.637131				-0.128532				-1.70949				-0.203615				-	-	PTHR11825:SF24 - D-AMINOACID AMINOTRANSFERASE-LIKE PLP-DEPENDENT ENZYMES SUPERFAMILY PROTEIN (1 of 2)
Cre01.g037150	60.9051	-1.27336	*			-1.86354	*	**	***	-2.48935	*	**	***	-1.96034	*	**	***	0.274968				-	-	PTHR11689:SF14 - CHLORIDE CHANNEL PROTEIN 2 (1 of 1)
Cre03.g183850	226.083	-1.3248				-1.25717				0.355752				-1.7321	*	**		-1.06197				0.976308	FDX6	Apoferredoxin
Cre02.g114750	23.3044	-1.44683	*	**		-0.383088				-1.09471				-5.40756	*	**	***	0.284779				-	-	PTHR24349:SF23 - MAP KINASE-ACTIVATED PROTEIN KINASE 5 (1 of 6)
Cre05.g248000	99.5091	-1.45247	*	**		-1.50514	*	**		-0.263683				-0.893804				0.07816				-	CGL29	Predicted protein
Cre03.g199350	0.331927	-1.49718				2.23595	*	**		-0.242938				0.460663				0.485795				-	-	K14440 - SWI/SNF-related matrix-associated actin-dependent regulator of chromatin subfamily A-like protein 1 [EC:3.6.4.12] (SMARCAL1, HARP) (1 of 2)
Cre10.g435850	13.1202	-1.53801	*			-2.03745	*	**		-2.83123	*	**	***	-4.57556	*	**	***	-0.868666				-	CPLD24	Predicted protein
Cre12.g540500	519.965	-1.58992	*	**		-1.31249	*			-0.788002				-0.567643				0.530261				-1.77147	-	PTHR12652:SF10 - PEROXISOMAL MEMBRANE PROTEIN PMP27 (1 of 1)
Cre07.g330250	845.16	-1.59579	*			0.393408				-3.10133	*	**	***	-2.6669	*	**	***	0.592354				-	PSAH	Subunit H of photosystem I
Cre07.g334550	495.14	-1.6175				0.490061				-5.03506	*	**	***	-2.63584	*	**	***	0.90046				-	PSAO	Photosystem I subunit O
Cre12.g543000	22.4809	-1.71103	*	**		-2.73367	*	**	***	-1.24212				-3.95471	*	**	***	0.734383				-	-	NA
Cre08.g379350	78.3756	-1.71488	*	**	***	-4.28338	*	**	***	-0.806015				-0.118735				0.686654				-	TPT1	Triose phosphate transporter
Cre06.g249550	5.71516	-1.7234	*			0.212999				0.0339357				-1.73836				0.262336				-	-	NA
Cre06.g268501	13.552	-1.80539	*	**	***	-4.09716	*	**	***	-2.54361	*	**	***	-3.95282	*	**	***	0.070581				-	-	PF13563 - 2-5 RNA ligase superfamily (2_5_RNA_ligase2) (1 of 3)
Cre17.g712100	729.12	-1.81452	*	**	***	-1.21529				-1.84685	*	**	***	-2.01048	*	**	***	-0.998081				2.02537	-	Pyridine nucleotide-disulphide oxidoreductase
Cre12.g488500	1.80778	-1.91791	*			-1.6781				-3.0746	*	**	***	-1.01515				-0.369522				-	-	PTHR33925:SF3 - PROTEIN ACCUMULATION AND REPLICATION OF CHLOROPLASTS 6, CHLOROPLASTIC (1 of 2)
Cre06.g272300	45.0602	-1.99636	*	**	***	1.24627				-0.271129				-1.70217	*	**	***	-0.0983296				-	-	PTHR23029:SF45 - PHOSPHOGLYCERATE MUTASE FAMILY PROTEIN (1 of 1)
Cre06.g268550	8.59467	-2.08407	*	**		-4.48754	*	**	***	-2.56282	*	**	***	-4.81004	*	**	***	0.300142				-	-	2.4.1.32 - Glucomannan 4-beta-mannosyltransferase / Glucomannan-synthase (1 of 1)
Cre01.g043350	365.374	-2.13787	*	**	***	-2.16358	*	**	***	-1.75769	*	**	***	-2.39248	*	**	***	-0.0589954				-	CAO1	Chlorophyllide a oxygenase
Cre06.g303300	98.1113	-2.46114	*	**	***	1.22959				-2.48125	*	**	***	-4.64559	*	**	***	0.0232919				-	CYN37	Putative peptidyl-prolyl cis-trans isomerase, cyclophilin-type
Cre04.g225800	16.7969	-2.52933	*	**	***	-0.884777				-0.805126				-2.67179	*	**	***	-0.149227				-	-	PTHR24193 - ANKYRIN REPEAT PROTEIN (1 of 12)
Cre07.g320350	524.869	-2.75429	*	**	***	-1.1271				-0.719392				-2.24697	*	**	***	-0.0869752				1.13099	CDJ5	Chloroplast DnaJ-like protein
Cre09.g410700	1537.63	-2.98756	*	**	***	0.601142				-2.52145	*	**	***	-2.41049	*	**	***	-0.534383				-	MDH5	NADP-dependent malate dehydrogenase, chloroplastic
Cre05.g232550	33.2544	-3.02683	*	**	***	-1.48588				-2.43652	*	**	***	-5.90166	*	**	***	-0.16748				-	PGM4	Phosphoglycerate mutase
Cre10.g466500	1114.5	-3.43405	*	**	***	-1.83316	*	**	***	-1.90921	*	**	***	-4.47472	*	**	***	0.295135				-	-	K08234 - glyoxylase I family protein (yaeR) (1 of 1)
Cre10.g460150	4.59902	-4.28755	*	**	***	-2.50496	*	**		-2.62957	*	**		-5.65482	*	**	***	-1.97971	*			-	ERM9	ERD4-related membrane protein
Cre10.g439700	670.822	-5.56628	*	**	***	2.59401	*	**	***	-4.90908	*	**	***	-6.96159	*	**	***	-0.107354				-	CGL28	RNA binding protein

## Sheet: Figure S1
Figures S1. Correlation of log2 fold-change (FC) of significantly (p<0.05 without FDR) affected GreenCut2 genes from data shown in Table S1. HL, high light; RB, Rose Bengal; HNE, hydroxynonenal.
	Gene ID	HL (log2FC)	Acrolein (log2FC)		Gene ID	HL (log2FC)	HNE (log2FC)		Gene ID	HL (log2FC)	RB (log2FC)		Gene ID	HL (log2FC)	H2O2 (log2FC)		Gene ID	Acrolein (log2FC)	RB (log2FC)		Gene ID	Acrolein (log2FC)	HNE (log2FC)		Gene ID	HNE (log2FC)	RB (log2FC)		Gene ID	HNE (log2FC)	H2O2 (log2FC)		Gene ID	RB (log2FC)	H2O2 (log2FC)
	Cre01.g016750	10.5409	4.51375		Cre03.g145567	3.60421	2.79934		Cre01.g016750	10.5409	3.89125		Cre13.g580300	3.21608	1.20803		Cre11.g467754	-5.73017	-6.30117		Cre10.g466500	-1.83316	-1.90921		Cre03.g182551	-5.11741	-2.76933		Cre03.g199535	-1.65892	-1.39725		Cre05.g246800	-2.37962	-1.41128
	Cre01.g016600	6.52359	3.21677		Cre12.g558550	3.3789	2.45407		Cre09.g394325	4.27048	3.00613		Cre03.g199535	3.00044	-1.39725		Cre09.g388060	-5.29381	-3.30394		Cre09.g396213	-1.9933	-4.79369		Cre05.g238332	-2.70798	-1.46873		Cre05.g246800	-2.89829	-1.41128		Cre12.g490500	3.44689	-1.09896
	Cre09.g394325	4.27048	2.97955		Cre03.g145587	3.35462	1.83265		Cre03.g166650	4.05609	5.74651		Cre05.g242000	2.96714	-1.03098		Cre07.g313800	-5.25067	-2.23439		Cre10.g439700	2.59401	-4.90908		Cre09.g410700	-2.52145	-2.41049		Cre12.g490500	1.90599	-1.09896		Cre14.g629650	-2.35417	-1.03457
	Cre12.g510400	4.19681	6.01471		Cre12.g498550	3.037	1.98367		Cre12.g508300	3.34996	-2.23337		Cre05.g246800	2.56951	-1.41128		Cre01.g000400	-4.91247	-3.64368		Cre04.g229300	-1.62706	-1.49037		Cre10.g466500	-1.90921	-4.47472		Cre06.g261500	3.2482	1.14408		Cre06.g261500	5.35712	1.14408
	Cre03.g166650	4.05609	5.6328		Cre03.g199535	3.00044	-1.65892		Cre12.g519300	3.2414	4.75649		Cre12.g490500	2.45843	-1.09896		Cre14.g624201	-4.90144	-2.92343		Cre09.g392350	-3.62634	-3.9876		Cre07.g330250	-3.10133	-2.6669		Cre13.g576400	-4.81442	-1.45377		Cre13.g575000	-3.05795	-1.79938
	Cre03.g145567	3.60421	3.17081		Cre01.g049000	2.97653	1.46546		Cre06.g265800	3.21996	1.7918		Cre07.g328200	2.21611	-0.989519		Cre10.g445100	-4.65727	-3.77387		Cre02.g077100	5.71369	1.41732		Cre09.g396213	-4.79369	-2.86411		Cre07.g318850	6.23586	4.43418		Cre13.g576400	-2.42929	-1.45377
	Cre12.g558550	3.3789	4.74119		Cre01.g004450	2.94993	1.65044		Cre12.g509650	3.07778	1.36161		Cre14.g629650	2.12635	-1.03457		Cre06.g268550	-4.48754	-4.81004		Cre01.g043350	-2.16358	-1.75769		Cre17.g712100	-1.84685	-2.01048		Cre07.g338350	3.19891	1.81964		Cre07.g318850	13.0784	4.43418
	Cre12.g508300	3.34996	3.07256		Cre02.g120100	2.64186	3.12151		Cre12.g498550	3.037	3.70129		Cre02.g082300	2.03747	-1.22762		Cre06.g268501	-4.09716	-3.95282		Cre17.g720250	-1.7376	-4.65726		Cre10.g439700	-4.90908	-6.96159		Cre03.g198950	-1.45113	1.09247		Cre07.g338350	5.49685	1.81964
	Cre12.g519300	3.2414	2.6578		Cre05.g246800	2.56951	-2.89829		Cre09.g411200	2.75597	1.6777		Cre06.g261500	1.9304	1.14408		Cre06.g311000	-4.07468	-2.62792		Cre01.g045550	-3.92333	-1.4538		Cre04.g229300	-1.49037	-1.84647		Cre02.g080650	1.86953	1.30829		Cre03.g194450	-2.12376	-0.969372
	Cre02.g088500	3.23305	4.68313		Cre12.g490500	2.45843	1.90599		Cre17.g721700	2.68682	-2.78773		Cre13.g575000	1.89329	-1.79938		Cre16.g649400	-4.06851	-4.59812		Cre05.g242600	-1.66764	-1.23805		Cre07.g334550	-5.03506	-2.63584		Cre11.g467700	-3.54005	-1.46427		Cre02.g080650	4.0653	1.30829
	Cre06.g265800	3.21996	2.19879		Cre03.g175200	2.33254	-3.91539		Cre07.g334600	2.66901	1.90694		Cre13.g576400	1.59509	-1.45377		Cre17.g733250	-3.88945	-5.01141		Cre08.g372450	-2.30757	-2.74317		Cre09.g392350	-3.9876	-2.11823		Cre16.g649400	-6.68636	-1.26285		Cre11.g467700	-3.78555	-1.46427
	Cre13.g580300	3.21608	3.17249		Cre10.g466850	2.25571	-5.96041		Cre02.g120100	2.64186	5.87768		Cre12.g510050	1.5946	-1.08549		Cre09.g404000	-3.88422	-4.20897		Cre08.g362450	-4.98869	-2.74344		Cre17.g724300	-4.28179	-2.03731		Cre03.g162550	-1.54744	-0.969759		Cre16.g649400	-4.59812	-1.26285
	Cre02.g109950	3.12026	2.04342		Cre03.g176350	2.21175	1.70376		Cre05.g246800	2.56951	-2.37962		Cre03.g198950	1.24182	1.09247		Cre05.g244800	-3.81183	-2.35774		Cre12.g551950	-2.50627	-5.61426		Cre02.g077100	1.41732	3.28512		Cre06.g306800	-3.58911	-1.71785		Cre03.g162550	-3.37716	-0.969759
	Cre12.g509650	3.07778	1.6874		Cre01.g015950	2.03475	1.82412		Cre03.g195200	2.50689	-3.13641		Cre12.g540500	-1.58992	-1.77147		Cre10.g466850	-3.77537	-4.88067		Cre14.g630835	-3.30685	-2.10356		Cre11.g467573	-3.17742	-2.13309		Cre01.g015350	-4.4322	-1.8338		Cre06.g306800	-3.83593	-1.71785
	Cre12.g498550	3.037	3.16202		Cre16.g670950	1.96416	-3.59554		Cre12.g490500	2.45843	3.44689		Cre17.g712100	-1.81452	2.02537		Cre10.g464650	-3.71454	-4.49612		Cre09.g404000	-3.88422	-4.84717		Cre01.g043350	-1.75769	-2.39248		Cre06.g305050	1.84228	1.82566		Cre05.g238950	-3.26686	-1.30964
	Cre03.g199535	3.00044	-1.93133		Cre01.g042800	1.94961	1.60587		Cre10.g440450	2.45425	3.34845		Cre07.g320350	-2.75429	1.13099		Cre01.g047450	-3.71414	-3.02564		Cre07.g350750	4.98501	1.7343		Cre12.g560950	-4.48865	-2.86105		Cre02.g077150	-3.60767	-1.72652		Cre01.g015350	-2.75472	-1.8338
	Cre05.g242000	2.96714	-1.90064		Cre06.g261500	1.9304	3.2482		Cre12.g510850	2.45393	2.17891						Cre09.g392350	-3.62634	-2.11823		Cre01.g015350	-3.10899	-4.4322		Cre17.g720250	-4.65726	-1.96362		Cre16.g678851	-6.63227	-1.85799		Cre06.g294000	1.35033	2.82752
	Cre01.g004450	2.94993	4.06876		Cre13.g565750	1.70984	2.41045		Cre13.g562850	2.32144	2.66382						Cre16.g678851	-3.5315	-4.79758		Cre03.g193950	-3.20997	-2.94971		Cre05.g242600	-1.23805	2.48132		Cre07.g318800	3.95206	7.46476		Cre06.g256750	5.70039	1.06309
	Cre09.g411200	2.75597	4.53027		Cre12.g500650	1.69826	2.97472		Cre10.g466850	2.25571	-4.88067						Cre10.g444800	-3.52496	-2.07933		Cre02.g080650	2.43334	1.86953		Cre10.g420700	-2.18398	-1.64954		Cre12.g513950	-3.33578	-1.08327		Cre09.g394550	1.58613	-1.22071
	Cre07.g334600	2.66901	3.46473		Cre13.g576400	1.59509	-4.81442		Cre03.g151200	2.2133	1.74574						Cre15.g636050	-3.50659	-5.21033		Cre09.g392467	4.69672	1.92645		Cre09.g404000	-4.84717	-4.20897		Cre02.g077100	1.41732	1.43137		Cre03.g206550	-2.90105	-1.65455
	Cre02.g120100	2.64186	6.44934		Cre01.g021600	1.57264	2.30337		Cre14.g629650	2.12635	-2.35417						Cre17.g720400	-3.46082	-3.68851		Cre12.g486100	-3.01077	-1.48823		Cre10.g452050	-2.22416	-2.72208		Cre07.g350750	1.7343	1.09786		Cre06.g305050	4.63247	1.82566
	Cre12.g541777	2.61254	2.04651		Cre16.g661150	1.52114	1.76557		Cre09.g398700	2.06986	7.63028						Cre03.g177750	-3.38958	-3.996		Cre07.g318350	-3.31695	-1.71286		Cre07.g350750	1.7343	4.77193		Cre06.g278117	-3.7768	-1.30901		Cre10.g466000	4.58419	1.88192
	Cre05.g246800	2.56951	-2.36065		Cre10.g436650	1.48508	-2.93385		Cre12.g537850	2.05185	-1.67726						Cre01.g001750	-3.3468	-4.03217		Cre14.g630847	-3.25355	-2.18633		Cre01.g015350	-4.4322	-2.75472		Cre10.g452100	-1.6617	-0.997922		Cre09.g407750	2.37419	0.989434
	Cre03.g195200	2.50689	2.59476		Cre17.g715700	1.40994	1.42432		Cre13.g578650	1.98315	-2.64509						Cre07.g318350	-3.31695	-2.19217		Cre12.g534450	-1.93539	-1.56535		Cre03.g193950	-2.94971	-1.94016		Cre17.g733250	-3.17737	-1.15443		Cre16.g678851	-4.79758	-1.85799
	Cre12.g490500	2.45843	4.41829		Cre15.g636050	1.37988	-5.3751		Cre16.g670950	1.96416	-3.36543						Cre09.g401182	-3.31369	-3.04725		Cre14.g624201	-4.90144	-2.34439		Cre10.g452100	-1.6617	-3.53843		Cre11.g467754	-1.74482	1.11336		Cre11.g479950	2.23172	1.24173
	Cre12.g510850	2.45393	3.88597		Cre12.g509050	1.30189	-1.36221		Cre16.g679300	1.95718	-2.15236						Cre06.g278117	-3.29691	-5.50829		Cre11.g467700	-1.67793	-3.54005		Cre02.g080650	1.86953	4.0653		Cre12.g561000	-3.30061	-0.981302		Cre07.g318800	10.0642	7.46476
	Cre03.g175200	2.33254	-1.94108		Cre03.g198950	1.24182	-1.45113		Cre13.g566850	1.9386	5.5293						Cre10.g437829	-3.2684	-2.54371		Cre12.g509050	-2.22951	-1.36221		Cre09.g392467	1.92645	2.26277		Cre08.g372550	-2.24487	-1.37594		Cre02.g089900	2.89242	1.20546
	Cre13.g562850	2.32144	3.75423		Cre01.g037150	-1.27336	-2.48935		Cre06.g261500	1.9304	5.35712						Cre02.g107600	-3.23339	-2.38243		Cre01.g037150	-1.86354	-2.48935		Cre01.g047800	-3.16767	-3.68501		Cre17.g712100	-1.84685	2.02537		Cre12.g513950	-3.5607	-1.08327
	Cre10.g466850	2.25571	-3.77537		Cre10.g435850	-1.53801	-2.83123		Cre13.g575000	1.89329	-3.05795						Cre03.g193950	-3.20997	-1.94016		Cre16.g687450	-1.87389	-2.59221		Cre12.g508000	-1.45986	-2.15286						Cre10.g435450	3.87485	1.53562
	Cre14.g629650	2.12635	-3.19948		Cre07.g330250	-1.59579	-3.10133		Cre13.g565750	1.70984	3.63505						Cre14.g629650	-3.19948	-2.35417		Cre06.g261500	8.04218	3.2482		Cre06.g303300	-2.48125	-4.64559						Cre10.g465950	4.39394	2.16601
	Cre12.g537850	2.05185	1.58132		Cre06.g268501	-1.80539	-2.54361		Cre09.g416200	1.60173	2.52084						Cre06.g265850	-3.15755	-3.54351		Cre03.g198950	-2.47172	-1.45113		Cre07.g318350	-1.71286	-2.19217						Cre03.g201400	2.16452	1.15181
	Cre01.g015950	2.03475	-2.07565		Cre17.g712100	-1.81452	-1.84685		Cre13.g576400	1.59509	-2.42929						Cre06.g305900	-3.15543	-4.06931		Cre03.g199535	-1.93133	-1.65892		Cre12.g534450	-1.56535	-1.9433						Cre04.g225900	2.89474	1.17859
	Cre16.g670950	1.96416	-2.43433		Cre12.g488500	-1.91791	-3.0746		Cre06.g278236	1.58438	-2.39172						Cre12.g486600	-3.14237	-3.33615		Cre10.g464650	-3.71454	-3.27427		Cre14.g624201	-2.34439	-2.92343						Cre16.g661350	-3.39055	-0.982118
	Cre01.g042800	1.94961	4.65647		Cre06.g268550	-2.08407	-2.56282		Cre01.g021600	1.57264	4.11357						Cre01.g015350	-3.10899	-2.75472		Cre06.g278117	-3.29691	-3.7768		Cre11.g467700	-3.54005	-3.78555						Cre02.g110750	1.56908	1.31354
	Cre06.g261500	1.9304	8.04218		Cre01.g043350	-2.13787	-1.75769		Cre06.g269300	1.56771	5.68824						Cre03.g194450	-3.10579	-2.12376		Cre12.g513950	-2.65203	-3.33578		Cre01.g030200	-2.23931	-3.12612						Cre02.g077100	3.28512	1.43137
	Cre16.g673550	1.90155	-2.30049		Cre06.g303300	-2.46114	-2.48125		Cre02.g095097	1.55161	-2.05418						Cre12.g561000	-2.95824	-5.03075		Cre05.g244800	-3.81183	-1.80919		Cre12.g509050	-1.36221	-2.433						Cre16.g676450	-2.66568	1.09894
	Cre07.g329000	1.71206	-1.90408		Cre09.g410700	-2.98756	-2.52145		Cre12.g547100	1.51111	-2.10515						Cre01.g028150	-2.94696	1.42171		Cre01.g001750	-3.3468	-2.67403		Cre01.g037150	-2.48935	-1.96034						Cre07.g350750	4.77193	1.09786
	Cre13.g565750	1.70984	2.62337		Cre05.g232550	-3.02683	-2.43652		Cre05.g243800	1.50234	-3.78466						Cre13.g607600	-2.94146	-2.72238		Cre01.g052250	-1.85128	-1.83681		Cre16.g687450	-2.59221	-4.86803						Cre06.g278117	-5.50829	-1.30901
	Cre12.g500650	1.69826	2.85067		Cre10.g466500	-3.43405	-1.90921		Cre03.g182150	1.49175	-2.15888						Cre14.g613450	-2.93868	-3.25127		Cre16.g661150	2.06921	1.76557		Cre06.g261500	3.2482	5.35712						Cre10.g452100	-3.53843	-0.997922
	Cre13.g577850	1.67357	2.35333		Cre10.g460150	-4.28755	-2.62957		Cre10.g436650	1.48508	-3.22841						Cre07.g337516	-2.86196	-3.0074		Cre06.g305900	-3.15543	-2.58721		Cre10.g446350	-3.16092	-4.26676						Cre17.g733250	-5.01141	-1.15443
	Cre12.g498700	1.62084	2.59188		Cre10.g439700	-5.56628	-4.90908		Cre01.g052050	1.48143	1.47746						Cre10.g435500	-2.8425	2.18768		Cre01.g021600	4.25097	2.30337		Cre16.g694400	-1.83136	-2.70994						Cre11.g467754	-6.30117	1.11336
	Cre12.g510050	1.5946	2.55794						Cre04.g215400	1.46394	-1.89724						Cre08.g376450	-2.84108	-2.74643		Cre13.g585301	-3.07292	-1.81297		Cre10.g464650	-3.27427	-4.49612						Cre12.g561000	-5.03075	-0.981302
	Cre06.g278236	1.58438	-1.73981						Cre09.g409100	1.43491	5.36375						Cre17.g707950	-2.81092	1.63079		Cre02.g120100	6.44934	3.12151		Cre06.g278117	-3.7768	-5.50829						Cre10.g444800	-2.07933	1.01673
	Cre01.g021600	1.57264	4.25097						Cre16.g665250	1.41587	2.29294						Cre12.g543000	-2.73367	-3.95471		Cre15.g636050	-3.50659	-5.3751		Cre12.g513950	-3.33578	-3.5607						Cre03.g183850	-1.7321	0.976308
	Cre17.g720050	1.55504	3.54937						Cre15.g636050	1.37988	-5.21033						Cre01.g037350	-2.70931	-3.57907		Cre12.g520200	-3.32945	-2.6976		Cre05.g232550	-2.43652	-5.90166						Cre17.g712100	-2.01048	2.02537
	Cre16.g661150	1.52114	2.06921						Cre12.g509050	1.30189	-2.433						Cre12.g513950	-2.65203	-3.5607		Cre07.g338350	4.86116	3.19891		Cre05.g244800	-1.80919	-2.35774						Cre07.g320350	-2.24697	1.13099
	Cre06.g296250	1.48899	-1.46811						Cre17.g718950	1.24063	2.08331						Cre12.g514850	-2.63776	2.18034		Cre02.g111000	-1.6361	-2.14256		Cre01.g001750	-2.67403	-4.03217
	Cre10.g436650	1.48508	-1.96015						Cre01.g037150	-1.27336	-1.96034						Cre06.g306800	-2.61985	-3.83593		Cre16.g678000	-2.87526	-1.50782		Cre06.g305900	-2.58721	-4.06931
	Cre01.g052050	1.48143	3.47341						Cre02.g114750	-1.44683	-5.40756						Cre09.g401022	-2.5692	-3.31876		Cre11.g467754	-5.73017	-1.74482		Cre01.g021600	2.30337	4.11357
	Cre09.g409100	1.43491	1.97483						Cre10.g435850	-1.53801	-4.57556						Cre14.g618050	-2.5202	-3.84368		Cre17.g733250	-3.88945	-3.17737		Cre02.g120100	3.12151	5.87768
	Cre08.g371650	1.38288	-1.48575						Cre07.g330250	-1.59579	-2.6669						Cre01.g032600	-2.51234	1.8036		Cre12.g485750	5.17425	1.93626		Cre15.g636050	-5.3751	-5.21033
	Cre15.g636050	1.37988	-3.50659						Cre12.g543000	-1.71103	-3.95471						Cre10.g460150	-2.50496	-5.65482		Cre12.g561000	-2.95824	-3.30061		Cre12.g556150	-1.86698	-2.86367
	Cre12.g509050	1.30189	-2.22951						Cre06.g268501	-1.80539	-3.95282						Cre12.g531350	-2.47302	-2.50384		Cre09.g388060	-5.29381	-1.9299		Cre07.g338350	3.19891	5.49685
	Cre03.g198950	1.24182	-2.47172						Cre17.g712100	-1.81452	-2.01048						Cre08.g374300	-2.472	-2.50816		Cre11.g476650	-1.73487	-3.28018		Cre02.g111000	-2.14256	-4.45089
	Cre17.g718950	1.24063	1.26458						Cre06.g272300	-1.99636	-1.70217						Cre11.g467755	-2.44326	-3.97789		Cre16.g670950	-2.43433	-3.59554		Cre11.g467754	-1.74482	-6.30117
	Cre01.g037150	-1.27336	-1.86354						Cre06.g268550	-2.08407	-4.81004						Cre16.g670950	-2.43433	-3.36543		Cre06.g293051	1.55924	1.33044		Cre17.g733250	-3.17737	-5.01141
	Cre05.g248000	-1.45247	-1.50514						Cre01.g043350	-2.13787	-2.39248						Cre06.g302650	-2.37499	-1.77485		Cre01.g042800	4.65647	1.60587		Cre12.g485750	1.93626	2.65052
	Cre10.g435850	-1.53801	-2.03745						Cre06.g303300	-2.46114	-4.64559						Cre04.g216350	-2.36363	-2.46091		Cre17.g707950	-2.81092	1.39259		Cre12.g561000	-3.30061	-5.03075
	Cre12.g540500	-1.58992	-1.31249						Cre04.g225800	-2.52933	-2.67179						Cre05.g246800	-2.36065	-2.37962		Cre14.g618050	-2.5202	-5.12617		Cre09.g388060	-1.9299	-3.30394
	Cre12.g543000	-1.71103	-2.73367						Cre07.g320350	-2.75429	-2.24697						Cre06.g294800	-2.35296	-2.04196		Cre01.g000400	-4.91247	-2.46953		Cre02.g086100	-5.3442	-4.76659
	Cre08.g379350	-1.71488	-4.28338						Cre09.g410700	-2.98756	-2.41049						Cre13.g569250	-2.33364	1.68874		Cre01.g030550	4.97115	1.78525		Cre16.g670950	-3.59554	-3.36543
	Cre06.g268501	-1.80539	-4.09716						Cre05.g232550	-3.02683	-5.90166						Cre06.g273050	-2.29893	-2.88759		Cre03.g175200	-1.94108	-3.91539		Cre06.g293051	1.33044	2.04483
	Cre06.g268550	-2.08407	-4.48754						Cre10.g466500	-3.43405	-4.47472						Cre07.g342800	-2.28268	3.84533		Cre16.g683750	-2.00441	-1.90452		Cre17.g707950	1.39259	1.63079
	Cre01.g043350	-2.13787	-2.16358						Cre10.g460150	-4.28755	-5.65482						Cre02.g144850	-2.24807	-3.00538		Cre03.g144284	6.16897	3.34919		Cre14.g618050	-5.12617	-3.84368
	Cre10.g466500	-3.43405	-1.83316						Cre10.g439700	-5.56628	-6.96159						Cre12.g509050	-2.22951	-2.433		Cre12.g498550	3.16202	1.98367		Cre01.g000400	-2.46953	-3.64368
	Cre10.g460150	-4.28755	-2.50496														Cre11.g468750	-2.17663	-2.49855		Cre06.g305050	5.51283	1.84228		Cre01.g030550	1.78525	4.70216
	Cre10.g439700	-5.56628	2.59401														Cre01.g043350	-2.16358	-2.39248		Cre12.g490500	4.41829	1.90599		Cre16.g683750	-1.90452	-1.902
																	Cre13.g563150	-2.15696	-2.39349		Cre05.g246800	-2.36065	-2.89829		Cre03.g144284	3.34919	4.6362
																	Cre07.g333900	-2.14026	-2.31025		Cre16.g690900	4.31251	1.66547		Cre13.g576400	-4.81442	-2.42929
																	Cre17.g723550	-2.06939	-2.13106		Cre01.g004450	4.06876	1.65044		Cre12.g498550	1.98367	3.70129
																	Cre10.g435850	-2.03745	-4.57556		Cre06.g268501	-4.09716	-2.54361		Cre06.g305050	1.84228	4.63247
																	Cre16.g683750	-2.00441	-1.902		Cre11.g467755	-2.44326	-3.75774		Cre03.g162550	-1.54744	-3.37716
																	Cre09.g396213	-1.9933	-2.86411		Cre10.g435850	-2.03745	-2.83123		Cre12.g490500	1.90599	3.44689
																	Cre05.g234750	-1.97521	-1.91451		Cre17.g728950	5.76262	2.45886		Cre03.g152800	-1.52588	-2.10322
																	Cre04.g231026	-1.97224	-1.52873		Cre13.g607900	2.55909	1.34699		Cre12.g557050	-1.63269	-2.83444
																	Cre10.g436650	-1.96015	-3.22841		Cre10.g466850	-3.77537	-5.96041		Cre05.g246800	-2.89829	-2.37962
																	Cre12.g534450	-1.93539	-1.9433		Cre03.g205050	5.63027	1.9876		Cre16.g690900	1.66547	3.26935
																	Cre16.g687450	-1.87389	-4.86803		Cre01.g015950	-2.07565	1.82412		Cre06.g268501	-2.54361	-3.95282
																	Cre01.g037150	-1.86354	-1.96034		Cre16.g678851	-3.5315	-6.63227		Cre11.g467755	-3.75774	-3.97789
																	Cre03.g201400	-1.84766	2.16452		Cre06.g268550	-4.48754	-2.56282		Cre10.g435850	-2.83123	-4.57556
																	Cre10.g466500	-1.83316	-4.47472		Cre16.g649400	-4.06851	-6.68636		Cre17.g728950	2.45886	4.73297
																	Cre11.g468700	-1.82475	-4.12686		Cre12.g524350	-2.4558	-1.94838		Cre10.g466850	-5.96041	-4.88067
																	Cre06.g278236	-1.73981	-2.39172		Cre04.g225600	2.61558	1.38834		Cre16.g678851	-6.63227	-4.79758
																	Cre17.g720250	-1.7376	-1.96362		Cre01.g037350	-2.70931	-5.27655		Cre06.g268550	-2.56282	-4.81004
																	Cre11.g467700	-1.67793	-3.78555		Cre10.g436650	-1.96015	-2.93385		Cre16.g649400	-6.68636	-4.59812
																	Cre05.g242600	-1.66764	2.48132		Cre12.g558550	4.74119	2.45407		Cre04.g225600	1.38834	1.76325
																	Cre01.g016500	-1.64037	-2.09585		Cre12.g502950	2.53931	2.19654		Cre08.g379200	-1.48938	-2.26267
																	Cre02.g111000	-1.6361	-4.45089		Cre12.g531350	-2.47302	-1.76726		Cre01.g037350	-5.27655	-3.57907
																	Cre10.g426350	-1.63001	2.67865		Cre12.g500650	2.85067	2.97472		Cre12.g503800	1.67992	5.29408
																	Cre04.g229300	-1.62706	-1.84647		Cre09.g401182	-3.31369	-2.6557		Cre11.g482001	-5.90457	-2.7595
																	Cre16.g674950	-1.579	-1.75813		Cre08.g374300	-2.472	-3.68142		Cre10.g436650	-2.93385	-3.22841
																	Cre16.g683700	-1.48686	3.22029		Cre06.g306800	-2.61985	-3.58911		Cre12.g531350	-1.76726	-2.50384
																	Cre11.g467759	1.24721	-1.55619		Cre10.g460150	-2.50496	-2.62957		Cre17.g744997	-1.86685	-2.52621
																	Cre17.g718950	1.26458	2.08331		Cre04.g213100	6.14976	2.37654		Cre09.g401182	-2.6557	-3.04725
																	Cre03.g182600	1.40179	2.18394		Cre01.g021200	2.94823	2.37413		Cre08.g374300	-3.68142	-2.50816
																	Cre06.g281100	1.40257	2.61349		Cre13.g565750	2.62337	2.41045		Cre06.g306800	-3.58911	-3.83593
																	Cre13.g604750	1.46823	1.73965		Cre10.g437829	-3.2684	-4.2668		Cre02.g109800	-3.50018	-4.10151
																	Cre09.g387000	1.54973	3.11834		Cre03.g145567	3.17081	2.79934		Cre10.g460150	-2.62957	-5.65482
																	Cre06.g293051	1.55924	2.04483		Cre24.g755097	4.47585	2.17668		Cre14.g628500	-2.06229	-2.85194
																	Cre12.g537850	1.58132	-1.67726		Cre01.g032550	2.60722	1.70769		Cre13.g565750	2.41045	3.63505
																	Cre17.g731100	1.5913	3.08381		Cre07.g353500	2.7309	2.40761		Cre10.g437829	-4.2668	-2.54371
																	Cre03.g160300	1.6369	3.44819		Cre07.g318800	6.5833	3.95206		Cre24.g755097	2.17668	2.94862
																	Cre12.g509650	1.6874	1.36161		Cre07.g318850	7.43999	6.23586		Cre10.g428100	-3.5795	-2.79097
																	Cre04.g221200	1.75	-1.52342		Cre06.g249600	3.55742	4.62802		Cre07.g318800	3.95206	10.0642
																	Cre02.g106350	1.80382	3.36306						Cre01.g035900	1.89032	3.95952
																	Cre12.g532600	1.81893	2.94479						Cre07.g318850	6.23586	13.0784
																	Cre06.g294000	1.85314	1.35033						Cre16.g680800	2.37807	3.08268
																	Cre17.g723250	1.89744	3.24668						Cre17.g717400	2.56603	3.46718
																	Cre12.g536800	1.97387	1.86609
																	Cre09.g409100	1.97483	5.36375
																	Cre06.g310500	1.99589	2.79827
																	Cre16.g650400	2.09552	-3.17857
																	Cre16.g656300	2.10948	2.87643
																	Cre16.g692600	2.18294	1.74698
																	Cre06.g265800	2.19879	1.7918
																	Cre12.g521150	2.2064	3.06534
																	Cre17.g729700	2.32116	1.92165
																	Cre16.g674890	2.43144	1.48885
																	Cre02.g080650	2.43334	4.0653
																	Cre06.g307100	2.49642	-3.22732
																	Cre10.g465950	2.54479	4.39394
																	Cre08.g378650	2.59212	2.39209
																	Cre09.g388097	2.5922	2.15507
																	Cre10.g439700	2.59401	-6.96159
																	Cre03.g195200	2.59476	-3.13641
																	Cre10.g466000	2.60271	4.58419
																	Cre04.g225600	2.61558	1.76325
																	Cre13.g565750	2.62337	3.63505
																	Cre13.g583600	2.62379	3.3697
																	Cre12.g519300	2.6578	4.75649
																	Cre12.g560900	2.69721	3.21177
																	Cre01.g015500	2.7982	4.68594
																	Cre02.g092550	2.84181	3.28821
																	Cre03.g193300	2.86358	3.18797
																	Cre02.g078966	2.92351	2.44093
																	Cre09.g396950	2.94233	3.68658
																	Cre02.g099000	2.97926	2.52138
																	Cre09.g394325	2.97955	3.00613
																	Cre12.g508300	3.07256	-2.23337
																	Cre12.g543303	3.11143	3.31857
																	Cre12.g498550	3.16202	3.70129
																	Cre07.g357800	3.24997	2.57458
																	Cre10.g446650	3.33127	4.25272
																	Cre07.g334600	3.46473	1.90694
																	Cre01.g052050	3.47341	1.47746
																	Cre17.g710800	3.48876	1.60478
																	Cre01.g052400	3.63514	1.79818
																	Cre02.g089900	3.73904	2.89242
																	Cre13.g562850	3.75423	2.66382
																	Cre06.g256750	3.87696	5.70039
																	Cre12.g510850	3.88597	2.17891
																	Cre12.g517350	3.90222	3.72814
																	Cre17.g720350	4.01136	5.42812
																	Cre01.g021600	4.25097	4.11357
																	Cre11.g482050	4.27434	3.97832
																	Cre16.g690900	4.31251	3.26935
																	Cre10.g435450	4.34884	3.87485
																	Cre12.g490500	4.41829	3.44689
																	Cre24.g755097	4.47585	2.94862
																	Cre01.g016750	4.51375	3.89125
																	Cre09.g411200	4.53027	1.6777
																	Cre09.g392467	4.69672	2.26277
																	Cre07.g338350	4.86116	5.49685
																	Cre01.g030550	4.97115	4.70216
																	Cre07.g350750	4.98501	4.77193
																	Cre06.g267600	5.08199	2.4917
																	Cre12.g485750	5.17425	2.65052
																	Cre02.g074600	5.19375	3.67903
																	Cre06.g305050	5.51283	4.63247
																	Cre11.g479950	5.51441	2.23172
																	Cre06.g278212	5.62694	5.26115
																	Cre03.g166650	5.6328	5.74651
																	Cre02.g077100	5.71369	3.28512
																	Cre17.g728950	5.76262	4.73297
																	Cre03.g144284	6.16897	4.6362
																	Cre02.g120100	6.44934	5.87768
																	Cre07.g318800	6.5833	10.0642
																	Cre07.g318850	7.43999	13.0784
																	Cre06.g261500	8.04218	5.35712

## Sheet: Table S2
Table S2. KEGG pathways of GreenCut2 genes up-regulated by high light
KEGG Pathway		Hits	Score
Porphyrin and chlorophyll metabolism		5	4.4429e-06
1,2-Dichloroethane degradation		2	0.00035753
Photosynthesis		3	0.00046674
3-Chloroacrylic acid degradation		2	0.0031295
gamma-Hexachlorocyclohexane degradation		2	0.013412
Naphthalene and anthracene degradation		2	0.017997
Carotenoid biosynthesis		1	0.0742
RNA degradation		2	0.081181
Vasopressin-regulated water reabsorption		1	0.12073
Glyoxylate and dicarboxylate metabolism		1	0.13202
Cysteine and methionine metabolism		1	0.17222
Carbon fixation in photosynthetic organisms		1	0.21066
Aminoacyl-tRNA biosynthesis		1	0.21407
Biosynthesis of terpenoids and steroids		1	0.40023
Ribosome		1	0.44345
Biosynthesis of plant hormones		1	0.49947
Spliceosome		1	0.53173

## Sheet: Table S3
Table S3. KEGG pathways of GreenCut2 genes down-regulated by high light
KEGG Pathway		Hits	Score
Reductive carboxylate cycle (CO2 fixation)		1	0.022696
Ascorbate and aldarate metabolism		1	0.027973
Glyoxylate and dicarboxylate metabolism		1	0.043663
Citrate cycle (TCA cycle)		1	0.047552
Photosynthesis		1	0.048846
Carbon fixation in photosynthetic organisms		1	0.07188
Plant-pathogen interaction		1	0.078195
Porphyrin and chlorophyll metabolism		1	0.080711
Pyruvate metabolism		1	0.098163
Glycolysis / Gluconeogenesis		1	0.10924
Biosynthesis of alkaloids derived from terpenoid and polyketide		1	0.12744
Biosynthesis of alkaloids derived from shikimate pathway		1	0.12864
Biosynthesis of phenylpropanoids		1	0.14059
Biosynthesis of alkaloids derived from ornithine, lysine and nicotinic acid		1	0.14178
Biosynthesis of alkaloids derived from histidine and purine		1	0.14769
Biosynthesis of terpenoids and steroids		1	0.14887
Biosynthesis of plant hormones		1	0.19606

## Sheet: Table S4
Table S4. KEGG pathways of GreenCut2 genes up-regulated by high light and down-regulated by exogenous RES or Rose Bengal
KEGG Pathway		Hits	Score
Photosynthesis		2	0.0023305
1,2-Dichloroethane degradation		1	0.014069
3-Chloroacrylic acid degradation		1	0.03973
Pantothenate and CoA biosynthesis		1	0.041679
Valine, leucine and isoleucine biosynthesis		1	0.055225
Valine, leucine and isoleucine degradation		1	0.055225
Ubiquinone and other terpenoid-quinone biosynthesis		1	0.0667
gamma-Hexachlorocyclohexane degradation		1	0.081807
Cysteine and methionine metabolism		1	0.085549
Naphthalene and anthracene degradation		1	0.094847
Aminoacyl-tRNA biosynthesis		1	0.10772
Porphyrin and chlorophyll metabolism		1	0.11863
Biosynthesis of alkaloids derived from shikimate pathway		1	0.18667
RNA degradation		1	0.205
Biosynthesis of alkaloids derived from histidine and purine		1	0.21321
